# Supplementary material for: A Forward Genetics Strategy for High‐Throughput Gene Identification via Precise Image‐Based Phenotyping of an Indexed EMS Mutant Library
Source: Adv Sci (Weinh). 2025 Sep 29;12(47):e14793. doi: 10.1002/advs.202514793 (PMC12713079; doi:10.1002/advs.202514793)
Supplement: Supplementary file 1 — Supplemental Table [file ADVS-12-e14793-s002.xlsx]

## Sheet: TableS1
Table S1. Phenotypes of the i-traits generated in this study
type	phenotype	description	unit
grain	grain.weight.thousand	Weight of 1,000 grains (Thousand Kernel Weight, TKW)	g
grain	grain.area.mean	Average area of grains in square	mm2
grain	grain.area.sdev	Standard deviation of grain area
grain	grain.perimeter.mean	Average perimeter of grains	mm
grain	grain.perimeter.stdev	Standard deviation of grain perimeter
grain	grain.LWratio.mean	Mean grain length-to-width ratio
grain	grain.length.mean	Average length of grains	mm
grain	grain.length.stdev	Standard deviation of grain length
grain	grain.width.mean	Average width of grains	mm
grain	grain.width.stdev	Standard deviation of grain width
grain	grain.roundness.mean	A measure of grain shape, higher values indicate more circular
grain	grain.colorRGB	Grain color in RGB
grain	grain.colorLab	Grain color in Lab
grain	grain.diameter.mean	Average diameter of grains	mm
grain	grain.diameter.stdev	Standard deviation of grain diameter
tiller	tiller.number	Number of effective tillers in wheat
plant	plant.height	Height of plant	cm
plant	plant.internodeLength	Length of each internode of the main stem	cm
plant	plant.internodeWidth	Width 2 cm below each node of the main stem	cm
spikelet	spikelet.number	Total number of spikelets identified from the side image
spikelet	spikelet.FertileNumber	Number of fertile spikelets
spikelet	spikelet.InfertileNumber	Number of infertile spikelets
spikelet	spikelet.numberTop	Average number of spikelets in the top of the spike
spikelet	spikelet.numberMiddle	Average number of spikelets in the middle of the spike
spikelet	spikelet.numberBottom	Average number of spikelets in the bottom of the spike
spikelet	spikelet.number.TBratio	Ratio of the number of top to bottom spikelets
spikelet	spikelet.angle	Angle of fertile spikelets to the central axis, measured from bottom to top excluding the topmost spikelet	deg
spikelet	spikelet.angle.mean	The average of the angle of fertile spikelets to the central axis, measured from bottom to top excluding the topmost spikelet	deg
spikelet	spikelet.angle.stdev	Standard deviation of the angle of fertile spikelets to the central axis, measured from bottom to top excluding the topmost spikelet
spikelet	spikelet.angle.diffrange	The range of the angle of fertile spikelets to the central axis, measured from bottom to top excluding the topmost spikelet	deg
spikelet	spikelet.angleTop	Average angle of spikelets in the top of the spike	deg
spikelet	spikelet.angleMiddle	Average angle of spikelets in the middle of the spike	deg
spikelet	spikelet.angleBottom	Average angle of spikelets in the bottom of the spike	deg
spikelet	spikelet.angle.TBratio	Angle ratio of top to bottom spikelets
spikelet	spikelet.angleFertile	Average angle of fertile spikelets	deg
spikelet	spikelet.angleInfertile	Average angle of infertile spikelets	deg
spikelet	spikelet.gap	Gap between spikelets from bottom to top	cm
spikelet	spikelet.gap.mean	The average of the gap of fertile spikelets to the central axis, measured from bottom to top excluding the topmost spikelet	cm
spikelet	spikelet.gap.stdev	Standard deviation of the gap of fertile spikelets to the central axis, measured from bottom to top excluding the topmost spikelet
spikelet	spikelet.gap.diffrange	The range of the gap of fertile spikelets to the central axis, measured from bottom to top excluding the topmost spikelet	cm
spikelet	spikelet.SDI	SDI indicating distribution of spikelets, SDI>1 indicates denser top spikelets, SDI<1 indicates denser bottom spikelets, SDI close to 1 indicates uniform distribution
spikelet	spikelet.perimeter	Perimeter of the seed shell on the spikelets, measured from bottom to top excluding the topmost spikelet	cm
spikelet	spikelet.perimeter.mean	The average of the perimeter of fertile spikelets to the central axis, measured from bottom to top excluding the topmost spikelet	cm
spikelet	spikelet.perimeter.stdev	Standard deviation of the perimeter of fertile spikelets to the central axis, measured from bottom to top excluding the topmost spikelet
spikelet	spikelet.perimeter.diffrange	The range of the perimeter of fertile spikelets to the central axis, measured from bottom to top excluding the topmost spikelet	cm
spikelet	spikelet.perimeterTop	Average perimeter of spikelets in the top of the spike	cm
spikelet	spikelet.perimeterMiddle	Average perimeter of spikelets in the middle of the spike	cm
spikelet	spikelet.perimeterBottom	Average perimeter of spikelets in the bottom of the spike	cm
spikelet	spikelet.perimeter.TBratio	Perimeter ratio of top to bottom spikelets	cm
spikelet	spikelet.perimeterFertile	Average perimeter of fertile spikelets
spikelet	spikelet.perimeterInfertile	Average perimeter of infertile spikelets	cm
spikelet	spikelet.area	Area of the spikelets, measured from bottom to top excluding the topmost spikelet	cm2
spikelet	spikelet.area.mean	The average of the area of fertile spikelets to the central axis, measured from bottom to top excluding the topmost spikelet	cm2
spikelet	spikelet.area.stdev	Standard deviation of the area of fertile spikelets to the central axis, measured from bottom to top excluding the topmost spikelet
spikelet	spikelet.area.diffrange	The range of the area of fertile spikelets to the central axis, measured from bottom to top excluding the topmost spikelet	cm2
spikelet	spikelet.areaTop	Average area of spikelets in the top of the spike	cm2
spikelet	spikelet.areaMiddle	Average area of spikelets in the middle of the spike	cm2
spikelet	spikelet.areaBottom	Average area of spikelets in the bottom of the spike	cm2
spikelet	spikelet.area.TBratio	Area ratio of top to bottom spikelets	cm2
spikelet	spikelet.areaFertile	Average area of fertile spikelets
spikelet	spikelet.areaInfertile	Average area of infertile spikelets	cm2
spikelet	spikelet.length	Length of the seed shell on the spikelets, measured from bottom to top excluding the topmost spikelet	cm
spikelet	spikelet.length.mean	The average of the length of fertile spikelets to the central axis, measured from bottom to top excluding the topmost spikelet	cm
spikelet	spikelet.length.stdev	Standard deviation of the length of fertile spikelets to the central axis, measured from bottom to top excluding the topmost spikelet
spikelet	spikelet.length.diffrange	The range of the length of fertile spikelets to the central axis, measured from bottom to top excluding the topmost spikelet	cm
spikelet	spikelet.lengthTop	Average length of spikelets in the top of the spike	cm
spikelet	spikelet.lengthMiddle	Average length of spikelets in the middle of the spike	cm
spikelet	spikelet.lengthBottom	Average length of spikelets in the bottom of the spike	cm
spikelet	spikelet.length.TBratio	Length ratio of top to bottom spikelets	cm
spikelet	spikelet.lengthFertile	Average length of fertile spikelets	cm
spikelet	spikelet.lengthInfertile	Average length of infertile spikelets	cm
spike	spike.length	Length along the spike's central axis from base to top	cm
spike	spike.width	Straight-line distance at the spike's widest part	cm
spike	spike.slices20.width	Width at each of 20 uniformly slices of the spike	cm
spike	spike.slices20.widthmean	The average of width at each of 20 uniformly slices of the spike	cm
spike	spike.slices20.widthstdev	Standard deviation of width at each of 20 uniformly slices of the spike
spike	spike.perimeter	Perimeter of the spike (excluding awns)	cm
spike	spike.area	Area of the spike (excluding awns)	cm2
spike	spike.PAratio	Ratio of the spike's perimeter to its area
spike	spike.roundness	A measure of spike shape, higher values indicate more circular
spike	spike.LWratio	Ratio of the spike's length to spike's width
spike	spike.area.TBratio	Area ratio of the top to the bottom half when the spike is divided into two equal parts by length
spike	spike.grainNumber	Number of grains in the frontal image of the spike

## Sheet: TableS2
Table S2. Pearson correlation coefficients between all pairs of phenotypes
	spikelet.numberMiddle.mean	spikelet.numberBottom.mean	spikelet.number	spikelet.FertileNumber	spike.length	spike.perimeter	spike.area	spike.grainNumber	spike.PAratio	spike.width	spikelet.number.TBratio	spikelet.SDI	spikelet.numberTop.mean	plant.internodeWidth	spikelet.angleInfertile.mean	tiller.number	grain.PAratio	plant.internodeLength	plant.height	spikelet.gap.diffrange	spikelet.gap.stdev	spikelet.angle.TBratio	spike.LWratio	spikelet.gap.mean	grain.LWratio.mean	grain.length.stdev	grain.perimeter.stdev	grain.area.stdev	grain.width.stdev	grain.length.mean	grain.perimeter.mean	grain.diameter	grain.area.mean	grain.width.mean	grain.weight.thousand	spike.area.TBratio	spike.roundness	grain.roundness.mean	spikelet.angle.diffrange	spikelet.angle.stdev	spikelet.angle.mean	spikelet.angleFertile.mean	spikelet.angleMiddle.mean	spikelet.angleTop.mean	spikelet.angleBottom.mean	spikelet.area.diffrange	spikelet.area.stdev	spikelet.perimeter.diffrange	spikelet.perimeter.stdev
spikelet.numberMiddle.mean	1	0.582386	0.793101	0.735752	0.413375	0.40038	0.403379	0.438189	0.229784	0.0833037	0.0340231	-0.26672	0.224574	0.202625	0.102007	0.234664	0.190168	-0.103116	0.346827	0.157378	0.0893189	0.0622364	0.352927	0.0237085	-0.0362522	-0.0314094	-0.0218531	0.00463903	-0.0213757	0.0936339	0.0746656	0.105467	0.101966	0.117416	0.0657687	-0.298032	-0.197414	0.0352744	0.0560765	-0.00294445	0.026956	0.012607	0.0798299	-0.0677374	0.028894	0.0637576	0.00478453	0.031473	-0.0198101
spikelet.numberBottom.mean	0.582386	1	0.719073	0.651616	0.418711	0.396481	0.374981	0.401343	0.18043	0.106637	-0.146237	-0.50302	0.105342	0.206558	0.0782114	0.156318	0.138616	-0.0454605	0.325299	0.147722	0.0957377	0.239269	0.342734	0.0767337	-0.0519969	-0.0309399	-0.0298781	-0.0057147	-0.0115395	0.0458794	0.0329872	0.0651301	0.0627089	0.0825549	0.0529666	-0.290021	-0.227278	0.0549402	0.137964	0.0780594	0.0826263	0.0920223	0.151916	-0.0568893	0.265621	0.0411031	-0.0573672	0.00158143	-0.0833953
spikelet.number	0.793101	0.719073	1	0.943351	0.472075	0.44658	0.498161	0.55779	0.338287	0.184625	0.197239	0.0603669	0.675131	0.291044	0.111767	0.270079	0.215162	-0.088243	0.373189	0.0732329	0.0144746	-0.0578387	0.343024	-0.183039	-0.0754258	-0.0532748	-0.046618	-0.00700623	-0.0141473	0.0921314	0.0780199	0.120669	0.116969	0.147007	0.0805181	-0.309716	-0.162174	0.0819826	0.142008	0.02185	0.201606	0.17617	0.19255	0.144154	0.139695	0.0489573	-0.0149073	-0.000983317	-0.0714936
spikelet.FertileNumber	0.735752	0.651616	0.943351	1	0.523194	0.504827	0.618507	0.677195	0.477157	0.280763	0.238305	0.0902112	0.667472	0.359826	0.116407	0.324989	0.230243	-0.110705	0.334572	0.0926752	0.0453501	0.00062128	0.330714	-0.129875	-0.0553092	-0.0502249	-0.0395186	0.000256991	0.00602937	0.105755	0.0941688	0.126901	0.123078	0.146995	0.0845863	-0.314844	-0.11172	0.060663	0.11468	-0.00211181	0.312041	0.257147	0.267321	0.216966	0.314197	-0.122617	-0.180597	-0.130486	-0.201547
spike.length	0.413375	0.418711	0.472075	0.523194	1	0.868657	0.697333	0.381536	0.180853	0.311483	0.0450534	-0.0958567	0.226261	0.395269	0.0975782	0.246262	0.164185	0.0612139	0.389888	0.0768049	0.0521017	0.276951	0.774813	0.473609	0.14797	0.0044882	0.00601417	0.0455739	-0.0238198	0.246252	0.204874	0.212412	0.213664	0.140086	0.142814	-0.6011	-0.626194	-0.141441	-0.0977952	-0.121478	-0.0950649	-0.135983	-0.0561913	-0.193941	0.115071	-0.0905291	-0.136306	-0.100232	-0.15056
spike.perimeter	0.40038	0.396481	0.44658	0.504827	0.868657	1	0.815708	0.415896	0.229269	0.256243	0.00372751	-0.0961628	0.206162	0.315178	0.132218	0.352061	0.208293	0.0284842	0.396722	0.0962706	0.0753376	0.261084	0.687214	0.552438	0.130161	0.0159595	0.0261278	0.063729	0.00144711	0.208376	0.181955	0.179101	0.181076	0.115133	0.143905	-0.552972	-0.707327	-0.132241	-0.0822712	-0.102903	-0.0602655	-0.105822	-0.0348287	-0.157349	0.129808	-0.0762841	-0.121711	-0.0883047	-0.137983
spike.area	0.403379	0.374981	0.498161	0.618507	0.697333	0.815708	1	0.67329	0.746215	0.452026	0.140764	-0.0014489	0.316731	0.375953	0.121441	0.349643	0.205131	0.0108234	0.337985	0.138084	0.122522	0.199562	0.385806	0.427546	0.0204304	-0.0262638	0.00230366	0.0518454	0.0192598	0.234659	0.25898	0.24173	0.242019	0.222527	0.22129	-0.379592	-0.176111	-0.0393054	0.0257739	-0.0220502	0.223334	0.169249	0.212021	0.0744789	0.372056	-0.130822	-0.177064	-0.178061	-0.24188
spike.grainNumber	0.438189	0.401343	0.55779	0.677195	0.381536	0.415896	0.67329	1	0.666843	0.357897	0.205095	0.0241788	0.379799	0.252261	0.125071	0.227399	0.231291	-0.0910845	0.178769	0.0745277	0.0514208	0.0568565	0.135384	0.0182381	-0.11217	-0.0495816	-0.0198613	0.0212018	0.0330134	0.0798784	0.103741	0.1187	0.115077	0.161862	0.110745	-0.158893	0.101814	0.104871	0.150799	0.0949571	0.447146	0.403655	0.43069	0.288846	0.490052	-0.210354	-0.266517	-0.226531	-0.295478
spike.PAratio	0.229784	0.18043	0.338287	0.477157	0.180853	0.229269	0.746215	0.666843	1	0.474055	0.245333	0.113114	0.307867	0.310057	0.0527527	0.203231	0.105717	-0.0300665	0.112026	0.123848	0.121069	0.0323964	-0.139282	0.078309	-0.112039	-0.061032	-0.0253815	0.0152182	0.0258947	0.163854	0.233847	0.207968	0.206049	0.248366	0.210427	-0.00230146	0.516087	0.0833809	0.140377	0.0799197	0.4534	0.413465	0.402119	0.315444	0.482615	-0.132014	-0.156608	-0.197894	-0.248187
spike.width	0.0833037	0.106637	0.184625	0.280763	0.311483	0.256243	0.452026	0.357897	0.474055	1	0.13044	0.0813634	0.195991	0.262624	0.100759	0.0888461	0.172601	0.0390926	0.0727597	0.0888234	0.104129	-0.037376	-0.355322	-0.023422	-0.122339	0.0282625	0.0544521	0.105801	0.165134	0.116679	0.150794	0.173115	0.177279	0.212547	0.191269	0.255561	0.115904	0.123603	0.244346	0.239062	0.450095	0.445881	0.396732	0.380754	0.437951	-0.112541	-0.125976	-0.154794	-0.166367
spikelet.number.TBratio	0.0340231	-0.146237	0.197239	0.238305	0.0450534	0.00372751	0.140764	0.205095	0.245333	0.13044	1	0.472462	0.453555	0.0209184	0.046915	-0.00235725	-0.0334237	-0.00910406	-0.0297765	-0.0205883	-0.0145037	-0.271386	-0.0425638	-0.153742	0.00572248	-0.059508	-0.0671422	-0.014455	-0.0762018	0.269299	0.244376	0.281917	0.283622	0.268268	0.241821	0.0631542	0.169323	0.0102763	0.0589321	0.00792199	0.212595	0.183044	0.128473	0.271437	0.0187952	-0.0352024	0.00437464	-0.00107943	0.00640531
spikelet.SDI	-0.26672	-0.50302	0.0603669	0.0902112	-0.0958567	-0.0961628	-0.0014489	0.0241788	0.113114	0.0813634	0.472462	1	0.715496	0.06427	-0.00493178	0.104021	0.00577741	-0.0107566	-0.0528271	-0.230887	-0.202823	-0.406203	-0.149395	-0.426643	-0.0252522	-0.0255555	-0.0219505	-0.010146	0.00452792	0.0285024	0.0386141	0.0429811	0.0422654	0.0508215	0.00886647	0.10807	0.164003	0.0291406	0.0194292	-0.0328329	0.161159	0.124725	0.0366551	0.305866	-0.141972	-0.000801405	0.0833106	0.0152363	0.059948
spikelet.numberTop.mean	0.224574	0.105342	0.675131	0.667472	0.226261	0.206162	0.316731	0.379799	0.307867	0.195991	0.453555	0.715496	1	0.25374	0.0663873	0.22086	0.141738	-0.0532092	0.204667	-0.104175	-0.118936	-0.342291	0.0921706	-0.420624	-0.0717996	-0.0504324	-0.0465588	-0.0125	-0.000247454	0.0611016	0.0600013	0.0901219	0.087901	0.116333	0.0565893	-0.11489	0.0312916	0.0826074	0.114359	-0.0165727	0.291987	0.24885	0.178926	0.368439	0.0342452	0.00826233	0.0122024	-0.0286391	-0.0537331
plant.internodeWidth	0.202625	0.206558	0.291044	0.359826	0.395269	0.315178	0.375953	0.252261	0.310057	0.262624	0.0209184	0.06427	0.25374	1	0.108902	0.0770058	0.0537622	0.0385119	0.0609991	0.0470499	0.045359	0.0177799	0.187515	0.041798	-0.0537308	0.0350782	0.05482	0.0874051	0.154207	0.103629	0.105145	0.124533	0.128572	0.134427	0.0559515	-0.181511	-0.128303	0.0504956	-0.0131772	-0.0417566	0.157158	0.125969	0.158925	0.097644	0.187939	-0.0909513	-0.0957223	-0.0618464	-0.102484
spikelet.angleInfertile.mean	0.102007	0.0782114	0.111767	0.116407	0.0975782	0.132218	0.121441	0.125071	0.0527527	0.100759	0.046915	-0.00493178	0.0663873	0.108902	1	0.0793243	0.0587485	-0.131544	0.0527268	0.0164811	0.00605587	0.067137	0.0323146	-0.0191373	-0.00331961	0.0123566	0.0123928	0.0286763	0.0301434	0.0249702	0.0122848	0.031685	0.0332582	0.0282856	-0.0119609	0.0278538	-0.0797839	0.016905	-0.127836	-0.129331	0.0885602	0.0504359	0.0404017	0.042772	0.168645	-0.0324289	-0.038483	-0.019924	-0.0238228
tiller.number	0.234664	0.156318	0.270079	0.324989	0.246262	0.352061	0.349643	0.227399	0.203231	0.0888461	-0.00235725	0.104021	0.22086	0.0770058	0.0793243	1	0.317529	-0.0328541	0.152195	0.172251	0.166384	0.0848264	0.166561	0.0326171	0.199349	0.080798	0.104076	0.120737	0.0848707	0.197277	0.174365	0.128846	0.127019	0.0683164	-0.0703877	-0.262716	-0.246355	-0.230488	-0.0144298	-0.0459077	0.0630648	0.0204402	0.0239397	0.0151207	0.103267	-0.241513	-0.176944	-0.158863	-0.144761
grain.PAratio	0.190168	0.138616	0.215162	0.230243	0.164185	0.208293	0.205131	0.231291	0.105717	0.172601	-0.0334237	0.00577741	0.141738	0.0537622	0.0587485	0.317529	1	-0.0264843	0.20868	0.0209298	0.0054197	-0.0532481	0.0453838	-0.0501295	-0.0758852	-0.00116252	0.0198712	0.0553123	0.0928892	0.0676202	0.0722519	0.105572	0.104269	0.1241	0.0513833	-0.0438203	-0.114133	0.0808005	0.0452557	0.0204309	0.142346	0.120155	0.116454	0.118212	0.0912866	-0.0451586	-0.0776506	-0.0451503	-0.0813773
plant.internodeLength	-0.103116	-0.0454605	-0.088243	-0.110705	0.0612139	0.0284842	0.0108234	-0.0910845	-0.0300665	0.0390926	-0.00910406	-0.0107566	-0.0532092	0.0385119	-0.131544	-0.0328541	-0.0264843	1	0.304169	-0.0739998	-0.0553884	-0.00780288	0.0352167	0.15078	0.00210217	-0.0343062	-0.0301958	-0.0241353	-0.0333053	0.0978073	0.0849497	0.106957	0.1088	0.0908648	0.177032	-0.0264428	-0.0334587	-0.000888626	0.0738629	0.0820396	-0.0616897	-0.0425559	-0.033141	-0.0355352	-0.104492	0.0597396	0.00547074	-0.0105253	-0.0548234
plant.height	0.346827	0.325299	0.373189	0.334572	0.389888	0.396722	0.337985	0.178769	0.112026	0.0727597	-0.0297765	-0.0528271	0.204667	0.0609991	0.0527268	0.152195	0.20868	0.304169	1	0.0855665	0.0523481	0.0273136	0.308956	0.132157	-0.0115555	-0.00740819	-0.0215019	-0.0135564	-0.0597408	0.0415543	0.0103864	0.041782	0.045113	0.041301	0.245756	-0.271827	-0.333941	0.0267082	-0.0580784	-0.0865421	-0.0733068	-0.0899392	-0.00741263	-0.118115	-0.0941685	0.159601	0.077789	0.0175227	-0.0533053
spikelet.gap.diffrange	0.157378	0.147722	0.0732329	0.0926752	0.0768049	0.0962706	0.138084	0.0745277	0.123848	0.0888234	-0.0205883	-0.230887	-0.104175	0.0470499	0.0164811	0.172251	0.0209298	-0.0739998	0.0855665	1	0.979116	0.0393079	0.0163572	0.207662	0.0245809	-0.00584054	-0.00342216	0.0171997	-0.0208565	0.0720853	0.0659271	0.0662282	0.0672672	0.0533217	0.0641243	-0.00145139	0.00709212	-0.0256761	0.0720361	0.038493	0.0956936	0.0751528	0.0473914	0.0517544	0.109502	-0.0216819	-0.00933146	0.000825541	-0.0174914
spikelet.gap.stdev	0.0893189	0.0957377	0.0144746	0.0453501	0.0521017	0.0753376	0.122522	0.0514208	0.121069	0.104129	-0.0145037	-0.202823	-0.118936	0.045359	0.00605587	0.166384	0.0054197	-0.0553884	0.0523481	0.979116	1	0.0240203	-0.0180117	0.224055	0.0242902	0.00851329	0.0109029	0.0295194	-0.00932533	0.0729141	0.0692619	0.0677778	0.0695618	0.054692	0.0672155	0.0291091	0.0252653	-0.0254211	0.0762791	0.048832	0.110281	0.0874404	0.0458488	0.0754292	0.113332	-0.0343489	-0.0170977	-0.00437014	-0.0202485
spikelet.angle.TBratio	0.0622364	0.239269	-0.0578387	0.00062128	0.276951	0.261084	0.199562	0.0568565	0.0323964	-0.037376	-0.271386	-0.406203	-0.342291	0.0177799	0.067137	0.0848264	-0.0532481	-0.00780288	0.0273136	0.0393079	0.0240203	1	0.298626	0.381595	0.0770754	0.00888612	0.00558651	-0.0168918	-0.0634464	0.0289774	0.036337	0.00361563	0.00311197	-0.0303022	-0.00635119	-0.296152	-0.194982	-0.0909364	-0.185722	-0.0806594	-0.310824	-0.303261	-0.118434	-0.625666	0.302742	-0.0792655	-0.0718269	-0.0557223	-0.0310942
spike.LWratio	0.352927	0.342734	0.343024	0.330714	0.774813	0.687214	0.385806	0.135384	-0.139282	-0.355322	-0.0425638	-0.149395	0.0921706	0.187515	0.0323146	0.166561	0.0453838	0.0352167	0.308956	0.0163572	-0.0180117	0.298626	1	0.486486	0.233186	-0.012103	-0.0284485	-0.0238965	-0.131132	0.167113	0.102537	0.094021	0.0923907	-0.00538977	0.00914667	-0.764683	-0.69754	-0.227466	-0.259177	-0.277828	-0.395877	-0.433954	-0.323023	-0.445104	-0.180114	-0.0195813	-0.0554113	0.000193402	-0.0404594
spikelet.gap.mean	0.0237085	0.0767337	-0.183039	-0.129875	0.473609	0.552438	0.427546	0.0182381	0.078309	-0.023422	-0.153742	-0.426643	-0.420624	0.041798	-0.0191373	0.0326171	-0.0501295	0.15078	0.132157	0.207662	0.224055	0.381595	0.486486	1	0.231514	0.0339242	0.0369918	0.0489155	-0.0443768	0.224565	0.203349	0.155706	0.158488	0.0557796	0.105487	-0.37928	-0.411557	-0.241454	-0.206261	-0.147439	-0.392882	-0.41346	-0.339417	-0.44651	-0.111504	0.0217743	0.0169686	-0.00252801	-0.00241807
grain.LWratio.mean	-0.0362522	-0.0519969	-0.0754258	-0.0553092	0.14797	0.130161	0.0204304	-0.11217	-0.112039	-0.122339	0.00572248	-0.0252522	-0.0717996	-0.0537308	-0.00331961	0.199349	-0.0758852	0.00210217	-0.0115555	0.0245809	0.0242902	0.0770754	0.233186	0.231514	1	0.0983466	0.0570296	0.0127542	-0.0777662	0.365157	0.168186	0.0118048	0.0174278	-0.355048	-0.125507	-0.127083	-0.184408	-0.983339	-0.13973	-0.106047	-0.267292	-0.279919	-0.261201	-0.216265	-0.197671	-0.0162626	-0.00216766	0.037858	0.0483415
grain.length.stdev	-0.0314094	-0.0309399	-0.0532748	-0.0502249	0.0044882	0.0159595	-0.0262638	-0.0495816	-0.061032	0.0282625	-0.059508	-0.0255555	-0.0504324	0.0350782	0.0123566	0.080798	-0.00116252	-0.0343062	-0.00740819	-0.00584054	0.00851329	0.00888612	-0.012103	0.0339242	0.0983466	1	0.968513	0.904021	0.657146	0.0319071	0.0298243	-0.0338129	-0.00523582	-0.0420914	-0.0623937	0.0110737	-0.05408	-0.0629082	0.0165192	0.0245576	-0.0418128	-0.0383048	-0.0222656	-0.0316545	-0.049817	-0.0181768	-0.0035227	-0.00322559	0.0186947
grain.perimeter.stdev	-0.0218531	-0.0298781	-0.046618	-0.0395186	0.00601417	0.0261278	0.00230366	-0.0198613	-0.0253815	0.0544521	-0.0671422	-0.0219505	-0.0465588	0.05482	0.0123928	0.104076	0.0198712	-0.0301958	-0.0215019	-0.00342216	0.0109029	0.00558651	-0.0284485	0.0369918	0.0570296	0.968513	1	0.946541	0.740148	0.0803455	0.101301	0.0344012	0.0612302	0.0391692	-0.0432863	0.015401	-0.0386916	-0.0392215	0.0175473	0.0277213	-0.0254718	-0.0237413	-0.008152	-0.0192476	-0.0363792	-0.0203212	-0.00711451	-0.0143154	0.00656817
grain.area.stdev	0.00463903	-0.0057147	-0.00700623	0.000256991	0.0455739	0.063729	0.0518454	0.0212018	0.0152182	0.105801	-0.014455	-0.010146	-0.0125	0.0874051	0.0286763	0.120737	0.0553123	-0.0241353	-0.0135564	0.0171997	0.0295194	-0.0168918	-0.0238965	0.0489155	0.0127542	0.904021	0.946541	1	0.752818	0.202122	0.230542	0.187349	0.214318	0.195924	0.0356301	0.0205045	-0.0430071	-0.000783346	0.047048	0.0474932	0.00404511	0.0035285	0.0123327	0.00430687	-0.0141151	-0.0120225	0.00517633	-0.00840479	0.0140369
grain.width.stdev	-0.0213757	-0.0115395	-0.0141473	0.00602937	-0.0238198	0.00144711	0.0192598	0.0330134	0.0258947	0.165134	-0.0762018	0.00452792	-0.000247454	0.154207	0.0301434	0.0848707	0.0928892	-0.0333053	-0.0597408	-0.0208565	-0.00932533	-0.0634464	-0.131132	-0.0443768	-0.0777662	0.657146	0.740148	0.752818	1	-0.0885383	-0.0513474	-0.0793967	-0.0556335	-0.0113591	-0.129207	0.0860366	0.0151128	0.109024	0.080866	0.0741792	0.110632	0.108542	0.0942402	0.113304	0.0687428	-0.0547587	-0.0379477	-0.0491542	-0.0364021
grain.length.mean	0.0936339	0.0458794	0.0921314	0.105755	0.246252	0.208376	0.234659	0.0798784	0.163854	0.116679	0.269299	0.0285024	0.0611016	0.103629	0.0249702	0.197277	0.0676202	0.0978073	0.0415543	0.0720853	0.0729141	0.0289774	0.167113	0.224565	0.365157	0.0319071	0.0803455	0.202122	-0.0885383	1	0.960594	0.932557	0.933664	0.738943	0.525107	-0.0583857	-0.0580056	-0.401288	-0.0197642	-0.00744484	-0.0535366	-0.0606349	-0.0279957	-0.0608124	-0.0535572	0.046853	0.0544234	0.0421349	0.0385398
grain.perimeter.mean	0.0746656	0.0329872	0.0780199	0.0941688	0.204874	0.181955	0.25898	0.103741	0.233847	0.150794	0.244376	0.0386141	0.0600013	0.105145	0.0122848	0.174365	0.0722519	0.0849497	0.0103864	0.0659271	0.0692619	0.036337	0.102537	0.203349	0.168186	0.0298243	0.101301	0.230542	-0.0513474	0.960594	1	0.964574	0.964766	0.842934	0.546224	-0.0378534	0.0148018	-0.224868	-0.000921364	0.00818746	-0.00656567	-0.0104677	0.0171652	-0.0285377	-0.00382397	0.0438773	0.045425	0.0176755	0.00864232
grain.diameter.mean	0.105467	0.0651301	0.120669	0.126901	0.212412	0.179101	0.24173	0.1187	0.207968	0.173115	0.281917	0.0429811	0.0901219	0.124533	0.031685	0.128846	0.105572	0.106957	0.041782	0.0662282	0.0677778	0.00361563	0.094021	0.155706	0.0118048	-0.0338129	0.0344012	0.187349	-0.0793967	0.932557	0.964574	1	0.998777	0.927471	0.615327	-0.0129995	-0.00399808	-0.0553616	0.0308194	0.0325354	0.039796	0.0374144	0.0640352	0.0144998	0.0155915	0.0579439	0.0613174	0.0344761	0.0264976
grain.area.mean	0.101966	0.0627089	0.116969	0.123078	0.213664	0.181076	0.242019	0.115077	0.206049	0.177279	0.283622	0.0422654	0.087901	0.128572	0.0332582	0.127019	0.104269	0.1088	0.045113	0.0672672	0.0695618	0.00311197	0.0923907	0.158488	0.0174278	-0.00523582	0.0612302	0.214318	-0.0556335	0.933664	0.964766	0.998777	1	0.924733	0.629622	-0.00867676	-0.00686895	-0.0581657	0.0330295	0.0347523	0.0399122	0.0379182	0.0645994	0.015129	0.0150097	0.0587453	0.0629617	0.0359383	0.0285205
grain.width.mean	0.117416	0.0825549	0.147007	0.146995	0.140086	0.115133	0.222527	0.161862	0.248366	0.212547	0.268268	0.0508215	0.116333	0.134427	0.0282856	0.0683164	0.1241	0.0908648	0.041301	0.0533217	0.054692	-0.0303022	-0.00538977	0.0557796	-0.355048	-0.0420914	0.0391692	0.195924	-0.0113591	0.738943	0.842934	0.927471	0.924733	1	0.616185	0.0365335	0.0768632	0.310478	0.0835569	0.0710034	0.144541	0.14615	0.163859	0.101083	0.0924671	0.0576123	0.0558104	0.0140142	0.00258075
grain.weight.thousand	0.0657687	0.0529666	0.0805181	0.0845863	0.142814	0.143905	0.22129	0.110745	0.210427	0.191269	0.241821	0.00886647	0.0565893	0.0559515	-0.0119609	-0.0703877	0.0513833	0.177032	0.245756	0.0641243	0.0672155	-0.00635119	0.00914667	0.105487	-0.125507	-0.0623937	-0.0432863	0.0356301	-0.129207	0.525107	0.546224	0.615327	0.629622	0.616185	1	0.0591319	0.0261123	0.117709	0.0589624	0.0565458	0.128303	0.136828	0.175052	0.0739289	0.0917949	0.0730799	0.0604279	0.0332517	0.00414325
spike.area.TBratio	-0.298032	-0.290021	-0.309716	-0.314844	-0.6011	-0.552972	-0.379592	-0.158893	-0.00230146	0.255561	0.0631542	0.10807	-0.11489	-0.181511	0.0278538	-0.262716	-0.0438203	-0.0264428	-0.271827	-0.00145139	0.0291091	-0.296152	-0.764683	-0.37928	-0.127083	0.0110737	0.015401	0.0205045	0.0860366	-0.0583857	-0.0378534	-0.0129995	-0.00867676	0.0365335	0.0591319	1	0.492918	0.137051	0.254844	0.275179	0.321296	0.362438	0.247335	0.403318	0.105903	0.0621386	0.0879638	0.0432461	0.0796721
spike.roundness	-0.197414	-0.227278	-0.162174	-0.11172	-0.626194	-0.707327	-0.176111	0.101814	0.516087	0.115904	0.169323	0.164003	0.0312916	-0.128303	-0.0797839	-0.246355	-0.114133	-0.0334587	-0.333941	0.00709212	0.0252653	-0.194982	-0.69754	-0.411557	-0.184408	-0.05408	-0.0386916	-0.0430071	0.0151128	-0.0580056	0.0148018	-0.00399808	-0.00686895	0.0768632	0.0261123	0.492918	1	0.167501	0.170223	0.144858	0.368153	0.379368	0.3058	0.356203	0.229126	-0.0304759	-0.0108207	-0.0671898	-0.0602764
grain.roundness.mean	0.0352744	0.0549402	0.0819826	0.060663	-0.141441	-0.132241	-0.0393054	0.104871	0.0833809	0.123603	0.0102763	0.0291406	0.0826074	0.0504956	0.016905	-0.230488	0.0808005	-0.000888626	0.0267082	-0.0256761	-0.0254211	-0.0909364	-0.227466	-0.241454	-0.983339	-0.0629082	-0.0392215	-0.000783346	0.109024	-0.401288	-0.224868	-0.0553616	-0.0581657	0.310478	0.117709	0.137051	0.167501	1	0.147511	0.108884	0.275249	0.287382	0.263562	0.230891	0.196314	0.0157706	0.00207152	-0.0293368	-0.0416102
spikelet.angle.diffrange	0.0560765	0.137964	0.142008	0.11468	-0.0977952	-0.0822712	0.0257739	0.150799	0.140377	0.244346	0.0589321	0.0194292	0.114359	-0.0131772	-0.127836	-0.0144298	0.0452557	0.0738629	-0.0580784	0.0720361	0.0762791	-0.185722	-0.259177	-0.206261	-0.13973	0.0165192	0.0175473	0.047048	0.080866	-0.0197642	-0.000921364	0.0308194	0.0330295	0.0835569	0.0589624	0.254844	0.170223	0.147511	1	0.862829	0.42615	0.493526	0.492261	0.393409	0.221991	0.0998028	0.0510803	0.0301991	0.00221533
spikelet.angle.stdev	-0.00294445	0.0780594	0.02185	-0.00211181	-0.121478	-0.102903	-0.0220502	0.0949571	0.0799197	0.239062	0.00792199	-0.0328329	-0.0165727	-0.0417566	-0.129331	-0.0459077	0.0204309	0.0820396	-0.0865421	0.038493	0.048832	-0.0806594	-0.277828	-0.147439	-0.106047	0.0245576	0.0277213	0.0474932	0.0741792	-0.00744484	0.00818746	0.0325354	0.0347523	0.0710034	0.0565458	0.275179	0.144858	0.108884	0.862829	1	0.342308	0.460822	0.525949	0.290366	0.223063	0.074653	0.0585649	0.0390176	0.040513
spikelet.angle.mean	0.026956	0.0826263	0.201606	0.312041	-0.0950649	-0.0602655	0.223334	0.447146	0.4534	0.450095	0.212595	0.161159	0.291987	0.157158	0.0885602	0.0630648	0.142346	-0.0616897	-0.0733068	0.0956936	0.110281	-0.310824	-0.395877	-0.392882	-0.267292	-0.0418128	-0.0254718	0.00404511	0.110632	-0.0535366	-0.00656567	0.039796	0.0399122	0.144541	0.128303	0.321296	0.368153	0.275249	0.42615	0.342308	1	0.970312	0.855738	0.87679	0.727395	-0.258668	-0.330815	-0.3107	-0.389885
spikelet.angleFertile.mean	0.012607	0.0920223	0.17617	0.257147	-0.135983	-0.105822	0.169249	0.403655	0.413465	0.445881	0.183044	0.124725	0.24885	0.125969	0.0504359	0.0204402	0.120155	-0.0425559	-0.0899392	0.0751528	0.0874404	-0.303261	-0.433954	-0.41346	-0.279919	-0.0383048	-0.0237413	0.0035285	0.108542	-0.0606349	-0.0104677	0.0374144	0.0379182	0.14615	0.136828	0.362438	0.379368	0.287382	0.493526	0.460822	0.970312	1	0.899036	0.869116	0.724772	-0.206153	-0.275354	-0.269169	-0.342539
spikelet.angleMiddle.mean	0.0798299	0.151916	0.19255	0.267321	-0.0561913	-0.0348287	0.212021	0.43069	0.402119	0.396732	0.128473	0.0366551	0.178926	0.158925	0.0404017	0.0239397	0.116454	-0.033141	-0.00741263	0.0473914	0.0458488	-0.118434	-0.323023	-0.339417	-0.261201	-0.0222656	-0.008152	0.0123327	0.0942402	-0.0279957	0.0171652	0.0640352	0.0645994	0.163859	0.175052	0.247335	0.3058	0.263562	0.492261	0.525949	0.855738	0.899036	1	0.627351	0.678163	-0.198987	-0.266219	-0.260509	-0.320786
spikelet.angleTop.mean	-0.0677374	-0.0568893	0.144154	0.216966	-0.193941	-0.157349	0.0744789	0.288846	0.315444	0.380754	0.271437	0.305866	0.368439	0.097644	0.042772	0.0151207	0.118212	-0.0355352	-0.118115	0.0517544	0.0754292	-0.625666	-0.445104	-0.44651	-0.216265	-0.0316545	-0.0192476	0.00430687	0.113304	-0.0608124	-0.0285377	0.0144998	0.015129	0.101083	0.0739289	0.403318	0.356203	0.230891	0.393409	0.290366	0.87679	0.869116	0.627351	1	0.449093	-0.170375	-0.220518	-0.206409	-0.273556
spikelet.angleBottom.mean	0.028894	0.265621	0.139695	0.314197	0.115071	0.129808	0.372056	0.490052	0.482615	0.437951	0.0187952	-0.141972	0.0342452	0.187939	0.168645	0.103267	0.0912866	-0.104492	-0.0941685	0.109502	0.113332	0.302742	-0.180114	-0.111504	-0.197671	-0.049817	-0.0363792	-0.0141151	0.0687428	-0.0535572	-0.00382397	0.0155915	0.0150097	0.0924671	0.0917949	0.105903	0.229126	0.196314	0.221991	0.223063	0.727395	0.724772	0.678163	0.449093	1	-0.360275	-0.423298	-0.362778	-0.427978
spikelet.area.diffrange	0.0637576	0.0411031	0.0489573	-0.122617	-0.0905291	-0.0762841	-0.130822	-0.210354	-0.132014	-0.112541	-0.0352024	-0.000801405	0.00826233	-0.0909513	-0.0324289	-0.241513	-0.0451586	0.0597396	0.159601	-0.0216819	-0.0343489	-0.0792655	-0.0195813	0.0217743	-0.0162626	-0.0181768	-0.0203212	-0.0120225	-0.0547587	0.046853	0.0438773	0.0579439	0.0587453	0.0576123	0.0730799	0.0621386	-0.0304759	0.0157706	0.0998028	0.074653	-0.258668	-0.206153	-0.198987	-0.170375	-0.360275	1	0.87651	0.736598	0.685915
spikelet.area.stdev	0.00478453	-0.0573672	-0.0149073	-0.180597	-0.136306	-0.121711	-0.177064	-0.266517	-0.156608	-0.125976	0.00437464	0.0833106	0.0122024	-0.0957223	-0.038483	-0.176944	-0.0776506	0.00547074	0.077789	-0.00933146	-0.0170977	-0.0718269	-0.0554113	0.0169686	-0.00216766	-0.0035227	-0.00711451	0.00517633	-0.0379477	0.0544234	0.045425	0.0613174	0.0629617	0.0558104	0.0604279	0.0879638	-0.0108207	0.00207152	0.0510803	0.0585649	-0.330815	-0.275354	-0.266219	-0.220518	-0.423298	0.87651	1	0.762664	0.852572
spikelet.perimeter.diffrange	0.031473	0.00158143	-0.000983317	-0.130486	-0.100232	-0.0883047	-0.178061	-0.226531	-0.197894	-0.154794	-0.00107943	0.0152363	-0.0286391	-0.0618464	-0.019924	-0.158863	-0.0451503	-0.0105253	0.0175227	0.000825541	-0.00437014	-0.0557223	0.000193402	-0.00252801	0.037858	-0.00322559	-0.0143154	-0.00840479	-0.0491542	0.0421349	0.0176755	0.0344761	0.0359383	0.0140142	0.0332517	0.0432461	-0.0671898	-0.0293368	0.0301991	0.0390176	-0.3107	-0.269169	-0.260509	-0.206409	-0.362778	0.736598	0.762664	1	0.90507
spikelet.perimeter.stdev	-0.0198101	-0.0833953	-0.0714936	-0.201547	-0.15056	-0.137983	-0.24188	-0.295478	-0.248187	-0.166367	0.00640531	0.059948	-0.0537331	-0.102484	-0.0238228	-0.144761	-0.0813773	-0.0548234	-0.0533053	-0.0174914	-0.0202485	-0.0310942	-0.0404594	-0.00241807	0.0483415	0.0186947	0.00656817	0.0140369	-0.0364021	0.0385398	0.00864232	0.0264976	0.0285205	0.00258075	0.00414325	0.0796721	-0.0602764	-0.0416102	0.00221533	0.040513	-0.389885	-0.342539	-0.320786	-0.273556	-0.427978	0.685915	0.852572	0.90507	1
spikelet.InfertileNumber	0.0745267	0.11475	0.0503926	-0.279878	-0.206526	-0.225161	-0.417405	-0.419991	-0.45412	-0.308098	-0.143893	-0.0968785	-0.054277	-0.234757	-0.033542	-0.170027	-0.06477	0.0758165	0.125189	-0.0607491	-0.0887998	-0.166789	-0.00269672	-0.137524	-0.0545015	0.00092987	-0.0119277	-0.0139242	-0.0526955	-0.0453247	-0.0497431	-0.0248755	-0.0241706	-0.00850212	-0.0239171	0.0521334	-0.132283	0.0560379	0.0651023	0.0649573	-0.352132	-0.261841	-0.245959	-0.232728	-0.534913	0.508507	0.498847	0.381584	0.392678
spikelet.length.diffrange	-0.00272971	-0.0840669	-0.0370379	-0.051662	0.0160725	0.0508766	-0.0249232	-0.107678	-0.101444	-0.06239	0.0518548	0.0764413	-0.00262839	0.0216278	0.0323715	0.0331569	0.0085098	-0.123069	-0.0492738	0.0688551	0.0654592	-0.00806185	0.0581145	0.0861929	0.0964162	0.0373842	0.0313702	0.0412585	-0.0124992	0.0587185	0.0276897	0.030563	0.0327377	-0.0131029	-0.0013204	-0.0265797	-0.117398	-0.0913368	-0.0364789	0.00737924	-0.241005	-0.233458	-0.221772	-0.157433	-0.237053	0.309087	0.45485	0.682086	0.707425
spikelet.length.stdev	-0.0576737	-0.148645	-0.121582	-0.143726	-0.023223	0.0157427	-0.0891894	-0.198236	-0.169472	-0.0832963	0.0278787	0.0768902	-0.0666484	-0.0221628	0.0285896	0.0120126	-0.0312646	-0.0793169	-0.102135	0.0527925	0.0551937	0.0187869	0.0346622	0.12269	0.112812	0.0548314	0.0448695	0.0535726	0.000126635	0.0509312	0.0138473	0.0164943	0.0189435	-0.0322326	-0.0285714	0.0079014	-0.135632	-0.106026	-0.0701137	-0.00786671	-0.331445	-0.32231	-0.299114	-0.238225	-0.314057	0.342514	0.522346	0.674856	0.77875
spikelet.area.TBratio	0.0602791	-0.0662803	0.0307583	0.156279	0.13072	0.171377	0.166753	0.0941041	0.0931765	0.0954511	0.0399438	0.110586	0.0593735	0.1292	0.0875167	0.25114	0.00353887	-0.161375	-0.171683	0.0882868	0.0998519	0.243118	0.0706288	0.16735	0.0844905	0.0182746	0.0163592	0.0295375	0.0301361	0.0255939	0.0012926	-0.00500041	-0.00607753	-0.0345586	-0.0748467	-0.0485056	-0.0785545	-0.0814291	-0.132792	-0.107353	-0.191521	-0.24229	-0.215953	-0.216362	-0.00865679	-0.0936928	0.0915524	0.073335	0.230748
spikelet.perimeter.TBratio	0.0387651	-0.119528	-0.00372753	0.0932948	0.0931286	0.136076	0.112417	0.0548746	0.0418216	0.0698048	0.0598522	0.141531	0.0531602	0.0594651	0.0728325	0.215378	-0.0131648	-0.143899	-0.175623	0.0391886	0.0460901	0.178014	0.0505782	0.144798	0.103616	0.0150611	0.00983081	0.0197072	0.0188332	0.0230219	-0.00944625	-0.0157803	-0.0170933	-0.0516161	-0.0863253	-0.0296295	-0.0887472	-0.100907	-0.115147	-0.0732145	-0.229636	-0.268406	-0.224146	-0.231586	-0.096878	-0.043965	0.14909	0.110911	0.290189
spikelet.length.TBratio	-0.00229001	-0.174728	-0.0555363	-0.0121682	0.0249457	0.0616487	0.000438011	-0.0427182	-0.0623037	0.0143036	0.0826813	0.165964	0.0319146	0.0194311	0.0577904	0.161698	-0.0415939	-0.112488	-0.16414	0.00870709	0.0119146	0.0668879	0.0189565	0.0931915	0.0926328	0.0133559	0.00256497	0.0110091	0.00513664	0.0148064	-0.0267855	-0.0202243	-0.0208954	-0.0529841	-0.0831536	0.0205809	-0.102696	-0.0864358	-0.0865101	-0.0395009	-0.265414	-0.285562	-0.237074	-0.225803	-0.222632	0.0500086	0.242756	0.189404	0.376465
spikelet.perimeter.mean	0.0310582	-0.0813179	0.00143049	0.0623955	0.26058	0.375915	0.523701	0.171766	0.451674	0.155125	0.0322291	0.0516107	0.0397795	0.0757421	0.0557618	0.0779364	0.0661529	0.146021	0.258746	0.0623177	0.0566678	0.037439	0.154857	0.493006	0.077083	-0.0423413	-0.0141431	0.00787341	-0.0154603	0.164427	0.203979	0.147662	0.148082	0.111248	0.151344	-0.18733	-0.000902353	-0.107591	-0.163027	-0.225558	-0.0690798	-0.126853	-0.141044	-0.0704678	-0.0411609	0.142337	0.0802376	-0.0215012	-0.0844748
spikelet.perimeterFertile.mean	0.0192763	-0.0959533	-0.0243603	-0.00526708	0.22172	0.335688	0.456099	0.0961858	0.382772	0.1065	0.0194221	0.0487978	0.0123185	0.0370819	0.0456135	0.0250601	0.0429471	0.151667	0.274439	0.056338	0.0481698	0.0228576	0.148269	0.494916	0.0798533	-0.0390158	-0.0134202	0.0077097	-0.0264198	0.169613	0.205709	0.153254	0.154159	0.114081	0.157449	-0.17443	-0.015882	-0.109788	-0.166765	-0.219958	-0.153029	-0.194393	-0.205449	-0.127907	-0.138494	0.241795	0.220416	0.0922955	0.0561842
spikelet.length.mean	0.00723503	-0.102042	-0.0337919	-0.0130582	0.23556	0.312523	0.383683	0.0195301	0.288074	0.0314883	0.014753	0.0441561	0.0091276	0.025531	0.0160374	0.00316095	0.024842	0.187132	0.300069	0.0552007	0.046905	0.0222016	0.214959	0.496142	0.171641	-0.0331093	-0.0160817	-0.00305259	-0.0455198	0.194882	0.209116	0.145585	0.146356	0.0726312	0.134254	-0.205466	-0.061441	-0.197812	-0.21041	-0.269433	-0.216939	-0.267835	-0.273432	-0.177657	-0.204945	0.203694	0.143579	0.03635	-0.0275873
spikelet.lengthFertile.mean	-0.0121535	-0.123617	-0.0651909	-0.0669622	0.199724	0.273158	0.324306	-0.038202	0.231885	-0.00695629	0.00950306	0.0456656	-0.0173229	-0.0131948	0.00901528	-0.0459972	0.00499684	0.186418	0.294762	0.0409683	0.031962	0.0137998	0.205165	0.493027	0.179053	-0.0260102	-0.0122595	-0.000963627	-0.0505215	0.196241	0.205785	0.145112	0.146322	0.0684765	0.134079	-0.191546	-0.0671482	-0.203517	-0.217009	-0.266397	-0.280649	-0.320793	-0.325003	-0.21944	-0.273272	0.269579	0.248956	0.132049	0.095092
spikelet.areaMiddle.mean	-0.0133901	-0.119757	3.33664e-05	0.0245042	0.162033	0.256516	0.451166	0.169462	0.461982	0.205485	0.111186	0.146367	0.102774	0.0590621	0.0591803	-0.0282437	0.0481927	0.11563	0.216074	0.0433929	0.03984	-0.0290017	0.0217275	0.36427	0.000480333	-0.0329392	-0.00528427	0.0263221	0.0160832	0.153305	0.190401	0.16537	0.167458	0.156722	0.191196	-0.0423843	0.107999	-0.0207522	-0.0661439	-0.110851	-0.0119197	-0.0427216	-0.0516454	-0.00145819	-0.0496693	0.260634	0.309995	0.0980483	0.122235
spikelet.perimeterMiddle.mean	-0.0169676	-0.151124	-0.0472983	-0.0453451	0.14209	0.251408	0.375389	0.0407829	0.34397	0.096598	0.0502133	0.120105	0.0411637	0.00922183	0.037924	0.020881	0.0185827	0.126828	0.239501	0.0260701	0.0206299	0.00594441	0.0759659	0.423589	0.074267	-0.0240762	-0.00306391	0.0170366	-0.0128636	0.146254	0.175516	0.130446	0.132108	0.0952271	0.13437	-0.102868	0.0279993	-0.0984969	-0.148472	-0.186478	-0.183288	-0.217232	-0.222796	-0.144133	-0.193478	0.302612	0.357164	0.168121	0.203626
spikelet.lengthMiddle.mean	-0.058749	-0.193009	-0.108202	-0.130885	0.105423	0.172339	0.220943	-0.105102	0.173022	-0.0174909	0.0346035	0.110639	-0.00672021	-0.0526039	0.00244349	-0.0587974	-0.0174381	0.164353	0.235887	0.0026735	-0.0031712	-0.0102095	0.118678	0.407029	0.165751	-0.00775979	4.71546e-05	0.0087901	-0.0321026	0.15668	0.158903	0.108208	0.110225	0.0390873	0.0982978	-0.107928	-0.0245455	-0.183245	-0.193012	-0.223766	-0.313382	-0.343169	-0.346114	-0.232993	-0.332603	0.334656	0.391405	0.219503	0.260416
spikelet.area.mean	0.0456386	-0.0466069	0.0477428	0.144786	0.287944	0.389461	0.610646	0.326305	0.577745	0.274232	0.0891982	0.0658287	0.0879732	0.130351	0.0875204	0.0494292	0.103391	0.115612	0.218012	0.0624731	0.0588934	0.0146197	0.101307	0.429676	0.00215785	-0.0441156	-0.0102131	0.0244139	0.0224612	0.158904	0.204095	0.169496	0.170068	0.161043	0.190031	-0.130431	0.0771284	-0.0273175	-0.0869052	-0.153703	0.107218	0.0492121	0.0320107	0.072223	0.125756	0.0608834	-0.00767232	-0.0892265	-0.156119
spikelet.areaFertile.mean	0.0357402	-0.0589365	0.0248763	0.0670272	0.251433	0.353174	0.544297	0.239436	0.506726	0.227303	0.0708707	0.0606151	0.0626851	0.0885989	0.0737876	-0.00494157	0.0793577	0.131685	0.250468	0.0674985	0.0596626	-0.00838139	0.095534	0.435737	-0.0026566	-0.0429428	-0.0106579	0.0244975	0.00939261	0.166397	0.21132	0.180373	0.181492	0.171695	0.203539	-0.119366	0.0561498	-0.0234212	-0.0810446	-0.139628	0.0205581	-0.0172909	-0.0328747	0.0147244	0.0150816	0.197357	0.170362	0.0243916	-0.0173674
spikelet.lengthTop.mean	0.00798341	-0.00328061	0.00527516	0.0163502	0.209931	0.259835	0.346761	0.059105	0.283591	0.0213566	-0.0168834	-0.0320186	0.00589641	0.015424	-0.00603103	-0.0704423	0.0430835	0.192827	0.326487	0.0524913	0.0443384	-0.00852395	0.194518	0.384413	0.108049	-0.0332517	-0.0136886	-0.00831527	-0.0462523	0.163836	0.19478	0.136333	0.137111	0.0872128	0.153041	-0.204616	-0.0154376	-0.133669	-0.141298	-0.213148	-0.0535264	-0.0884029	-0.115161	-0.0375806	-0.0522945	0.117007	-0.0173201	-0.061327	-0.207136
spikelet.perimeterTop.mean	0.0025207	-0.0214847	0.0107172	0.0425239	0.222605	0.307729	0.450025	0.16079	0.403866	0.119365	0.0128835	-0.000484055	0.0344792	0.0508179	0.0265759	-0.0237967	0.0728703	0.176255	0.304759	0.0486586	0.0414652	-0.036909	0.139299	0.383977	0.0336377	-0.0451087	-0.0168889	-0.00320973	-0.0260734	0.146123	0.195154	0.14491	0.145654	0.123827	0.174768	-0.181358	0.0247852	-0.0632922	-0.102873	-0.177515	0.0495437	0.0117533	-0.0226492	0.051479	0.0340727	0.104604	-0.0276381	-0.0780058	-0.217944
spikelet.areaTop.mean	-0.00402106	-0.00856011	0.038144	0.0915027	0.233502	0.304095	0.496696	0.277611	0.482614	0.220205	0.0657791	0.0251016	0.0812098	0.0752892	0.0420172	-0.0559454	0.100153	0.164343	0.270141	0.0268155	0.0194576	-0.0890951	0.0817068	0.298534	-0.0323027	-0.0471146	-0.0150919	0.0106916	0.00691875	0.134063	0.185689	0.156291	0.156969	0.16065	0.197005	-0.125613	0.0812518	0.00785362	-0.0189828	-0.092082	0.202214	0.168866	0.134559	0.186261	0.157737	0.0512032	-0.0858357	-0.13165	-0.270568
spikelet.areaBottom.mean	0.0612779	-0.0494842	0.0654922	0.24922	0.366729	0.464371	0.65163	0.382425	0.568049	0.310175	0.114045	0.103726	0.110679	0.227495	0.133027	0.214591	0.102246	-0.0178054	0.094938	0.119648	0.124152	0.154357	0.157791	0.451137	0.0592108	-0.0221443	0.00438734	0.0397658	0.0349145	0.155613	0.179102	0.143389	0.143142	0.115736	0.123527	-0.181734	0.00432344	-0.0808175	-0.153257	-0.193716	0.0460144	-0.036946	-0.0418244	-0.01056	0.188069	-0.104168	-0.0541126	-0.107495	-0.091726
spikelet.perimeterBottom.mean	0.0485772	-0.119443	0.0123129	0.145514	0.319855	0.434397	0.556866	0.231178	0.4469	0.195438	0.0815622	0.118729	0.075134	0.139752	0.0990006	0.209145	0.062259	0.0215137	0.129634	0.0925676	0.0929965	0.13466	0.189058	0.505192	0.135113	-0.0214105	-0.000924111	0.0234099	-0.00389653	0.168551	0.182606	0.128573	0.128135	0.0724648	0.0938507	-0.214976	-0.0563625	-0.161495	-0.203177	-0.236364	-0.130656	-0.20725	-0.197918	-0.144478	-0.018832	0.0114789	0.0661066	-0.0114561	0.017744
spikelet.lengthBottom.mean	0.0226756	-0.194987	-0.0386298	0.0290318	0.265223	0.351247	0.389251	0.0482669	0.260152	0.0592448	0.0957124	0.156303	0.0587888	0.0780808	0.0636507	0.128322	0.00918652	0.071577	0.179862	0.0660936	0.0619522	0.0550255	0.227438	0.495841	0.216805	-0.0165319	-0.00823529	0.00970136	-0.0407886	0.205116	0.190638	0.137678	0.137915	0.0488171	0.0914875	-0.202266	-0.118334	-0.23816	-0.234122	-0.262146	-0.299972	-0.363416	-0.341755	-0.249264	-0.265473	0.143818	0.209502	0.107048	0.151182
spikelet.lengthInfertile.mean	0.111185	-0.004901	0.117098	0.234328	0.359654	0.452907	0.569929	0.306747	0.441012	0.1986	0.0950921	0.087438	0.131527	0.20854	0.192469	0.346484	0.0933699	-0.0477486	0.168563	0.107582	0.110058	0.147752	0.223856	0.409384	0.128893	-0.00816185	0.00737462	0.0235816	0.00876511	0.134365	0.142225	0.0930741	0.0937105	0.0436133	0.0791297	-0.232017	-0.0785651	-0.148219	-0.0993681	-0.124184	0.0194392	-0.0415599	-0.0230521	-0.0458938	0.128905	-0.17955	-0.155833	-0.192802	-0.199628
spikelet.perimeterInfertile.mean	0.0907009	-0.0281388	0.0785138	0.189346	0.299225	0.404679	0.536167	0.280705	0.439485	0.198204	0.056552	0.0706054	0.0938313	0.134602	0.224775	0.357938	0.0926118	-0.0646317	0.123746	0.0969057	0.101704	0.161373	0.164504	0.389691	0.108817	-0.0158888	0.00394087	0.0155244	0.0085506	0.0965575	0.119412	0.0604059	0.0600312	0.0202156	0.0399768	-0.219313	-0.0350008	-0.132215	-0.107309	-0.126619	0.0150979	-0.0416831	-0.0339048	-0.0502002	0.139083	-0.179468	-0.154019	-0.189366	-0.194207
spikelet.areaInfertile.mean	0.0734521	-0.011028	0.0668606	0.15971	0.269115	0.336214	0.451383	0.244801	0.373619	0.178417	0.072412	0.0496502	0.0732233	0.138885	0.310447	0.334428	0.082745	-0.106726	0.0455406	0.0989831	0.109423	0.130327	0.14616	0.308678	0.0859221	-0.00486012	0.00914854	0.0257396	0.0156084	0.0839394	0.0950408	0.0560284	0.0560139	0.0241378	0.0335439	-0.174445	-0.021818	-0.0980255	-0.0880628	-0.100041	0.0243081	-0.023741	-0.0162855	-0.0311271	0.129688	-0.224508	-0.184003	-0.159017	-0.161507
[truncated: 24 more columns]

## Sheet: TableS3
Table S3. The basic statistics of the phenotype for wild type plant lines and EMS panel
Trait	EMS					WT
	average	stdev	range	max	min	average	stdev	range	max	min
spike.perimeter	20.4731	1.42223	15.133	30.2867	15.1536	20.9019	1.48956	6.08834	23.816	17.7276
spike.area	9.39457	0.930544	6.80793	12.7431	5.93518	9.73579	1.09581	5.07207	12.9675	7.89542
spike.PAratio	0.45765	0.0265148	0.189828	0.555441	0.365614	0.464375	0.0269079	0.126356	0.542334	0.415978
spike.roundness	0.282508	0.0223054	0.203631	0.365435	0.161804	0.28043	0.0201441	0.0917555	0.340957	0.249202
spike.LWratio	5.21936	0.439833	3.83918	7.66069	3.82151	5.22832	0.394446	1.77064	6.13959	4.36895
spike.area.TBratio	0.189029	0.0151737	0.166116	0.294715	0.128599	0.191219	0.0163679	0.0722215	0.23608	0.163859
spike.length	7.9245	0.656219	7.93322	13.5798	5.64659	8.06078	0.627078	3.08434	9.86672	6.78237
spike.width	1.52082	0.084691	0.848489	2.09223	1.24374	1.54304	0.0700294	0.32705	1.75287	1.42582
spike.grainNumber	26.2397	2.781	27.9	33.4	5.5	27.2757	2.57894	10.2	32.8	22.6
spikelet.FertileNumber	17.7326	1.20142	10.5	22.5	12	18.2189	1.21372	4.25	20.25	16
spikelet.InfertileNumber	0.959652	0.415752	2.75	2.75	0	0.956757	0.373267	2	2	0
spikelet.number	18.7065	1.15086	9.3	22.5	13.2	19.1811	1.17369	4.25	21.25	17
spikelet.SDI	1.00394	0.0323011	0.223371	1.09922	0.875848	1.00595	0.0270005	0.115986	1.05321	0.937222
spikelet.numberBottom.mean	6.33305	0.471578	3.85	8.25	4.4	6.42432	0.419759	1.8	7.4	5.6
spikelet.numberMiddle.mean	5.69944	0.499991	3.45	7.2	3.75	5.87838	0.430365	1.55	6.75	5.2
spikelet.numberTop.mean	6.67404	0.61502	4.35	8.6	4.25	6.87838	0.64394	2.45	8.2	5.75
spikelet.number.TBratio	1.0035	0.111644	0.904762	1.57143	0.666667	1.0566	0.125008	0.671429	1.57143	0.9
spikelet.angleFertile.mean	36.2347	4.00809	30.4253	51.2963	20.871	36.7894	3.14447	12.7539	44.2455	31.4916
spikelet.angleInfertile.mean	13.6746	3.90976	38.8817	39.0285	0.146726	13.33	4.90145	22.7641	25.5457	2.78154
spikelet.angleBottom.mean	29.8245	3.91736	33.3271	47.51	14.183	29.9943	3.59165	17.1866	38.8594	21.6727
spikelet.angleMiddle.mean	40.1984	4.90908	36.6437	56.1426	19.4989	40.679	4.13909	15.329	49.9779	34.6489
spikelet.angleTop.mean	34.3687	5.24876	37.3435	55.123	17.7795	35.2681	4.04724	16.708	43.314	26.606
spikelet.angle.TBratio	0.945383	0.110219	0.850696	1.46246	0.611767	0.938405	0.0926587	0.417034	1.20586	0.788825
spikelet.gap.mean	0.425349	0.0308979	0.288102	0.60312	0.315017	0.42871	0.0267378	0.112871	0.491019	0.378148
spikelet.perimeterFertile.mean	2.24409	0.0989325	0.913041	2.69906	1.78602	2.24686	0.0864001	0.391411	2.46982	2.07841
spikelet.perimeterInfertile.mean	1.8172	0.165526	1.51328	2.60358	1.0903	1.84384	0.173835	0.807814	2.3793	1.57148
spikelet.perimeterBottom.mean	2.22683	0.125179	0.990529	2.70087	1.71034	2.23679	0.118491	0.415118	2.43621	2.02109
spikelet.perimeterMiddle.mean	2.28664	0.102656	1.05197	2.74784	1.69587	2.29734	0.103281	0.462095	2.54872	2.08663
spikelet.perimeterTop.mean	2.15646	0.112916	1.04911	2.55677	1.50767	2.15232	0.0960494	0.437886	2.40095	1.96307
spikelet.perimeter.TBratio	1.03134	0.0399161	0.404353	1.28938	0.88503	1.03734	0.0430813	0.192172	1.14806	0.955885
spikelet.areaFertile.mean	0.247924	0.018411	0.171438	0.321368	0.14993	0.251183	0.0156954	0.0781522	0.301606	0.223454
spikelet.areaInfertile.mean	0.109587	0.0236671	0.223007	0.258909	0.0359016	0.112586	0.0271277	0.138155	0.202284	0.0641289
spikelet.areaBottom.mean	0.232874	0.024127	0.192651	0.32977	0.137119	0.23615	0.0232626	0.0945667	0.288954	0.194388
spikelet.areaMiddle.mean	0.264542	0.0198704	0.210719	0.350755	0.140037	0.269204	0.0194056	0.101697	0.325682	0.223985
spikelet.areaTop.mean	0.225804	0.0209929	0.194356	0.300757	0.1064	0.228459	0.0186005	0.0924576	0.281337	0.18888
spikelet.area.TBratio	1.04448	0.0753784	0.91577	1.66556	0.74979	1.05041	0.0820493	0.353698	1.27381	0.920113
spikelet.lengthFertile.mean	0.739821	0.0346664	0.338206	0.921726	0.58352	0.738611	0.0282324	0.114715	0.797793	0.683078
spikelet.lengthInfertile.mean	0.710209	0.0578897	0.477882	0.99007	0.512187	0.722543	0.0625231	0.273084	0.904938	0.631855
spikelet.lengthBottom.mean	0.767156	0.0428747	0.332513	0.949254	0.616741	0.770367	0.0400179	0.169588	0.862161	0.692573
spikelet.lengthMiddle.mean	0.73646	0.036205	0.368987	0.920635	0.551648	0.738445	0.0354805	0.146638	0.811764	0.665126
spikelet.lengthTop.mean	0.715217	0.0411635	0.382204	0.874536	0.492332	0.709978	0.0326218	0.161512	0.800145	0.638632
spikelet.length.TBratio	1.05966	0.0473829	0.380119	1.2743	0.894183	1.06969	0.052216	0.20866	1.17563	0.966975
grain.weight.thousand	42.499	2.9885	31.3878	56.0303	24.6425	43.1782	1.71864	7.2858	46.5328	39.247
grain.PAratio	5.68641	1.42828	13.8682	14.8734	1.0052	6.41755	1.41097	6.87	10.237	3.367
grain.area.mean	16.0555	1.41874	9.613	19.955	10.342	15.7005	1.823	6.764	18.061	11.297
grain.area.stdev	2.72392	0.755375	16.1484	17.6662	1.5178	2.73862	0.43513	1.801	3.505	1.704
grain.perimeter.mean	16.0599	0.792142	5.9446	18.672	12.7274	15.7593	0.975841	3.73	17.163	13.433
grain.perimeter.stdev	1.39955	0.429413	8.9834	9.8534	0.87	1.39233	0.190122	0.737	1.8	1.063
grain.LWratio.mean	1.78491	0.0658988	0.6739	2.277	1.6031	1.7743	0.0555916	0.227	1.884	1.657
grain.length.mean	6.04689	0.30863	2.7258	7.526	4.8002	5.95307	0.363589	1.38425	6.507	5.12275
grain.length.stdev	0.550978	0.175836	3.6258	3.9618	0.336	0.563382	0.0836517	0.341	0.759	0.418
grain.width.mean	3.41145	0.166534	1.1726	3.885	2.7124	3.38198	0.219193	0.849	3.682	2.833
grain.width.stdev	0.359327	0.0471635	0.844	1.071	0.227	0.37298	0.0454777	0.186	0.481	0.295
grain.diameter.mean	4.49814	0.207359	1.4034	5.02	3.6166	4.44331	0.270035	1.005	4.775	3.77
grain.roundness.mean	0.568587	0.0203193	0.1875	0.6365	0.449	0.574142	0.0182634	0.073	0.613	0.54
spikelet.angle.mean	34.6832	4.11839	30.3124	50.2023	19.8899	35.279	3.25627	12.3025	42.7956	30.4931
spikelet.angle.stdev	9.01862	1.80057	10.6999	15.6575	4.95754	9.27975	1.98041	8.8824	15.2071	6.3247
spikelet.angle.diffrange	35.2384	7.91318	59.0127	74.741	15.7283	38.0705	10.4595	60.1857	80.8661	20.6805
spikelet.gap.stdev	0.0864782	0.0394668	0.290973	0.318386	0.027413	0.0857966	0.0389788	0.203376	0.243737	0.0403602
spikelet.gap.diffrange	0.376187	0.20253	1.45928	1.56436	0.105076	0.382535	0.187432	0.92604	1.09776	0.171716
spikelet.perimeter.mean	2.20875	0.100643	0.918411	2.65221	1.7338	2.21244	0.0854458	0.401963	2.46056	2.0586
spikelet.perimeter.stdev	0.16369	0.045984	0.495684	0.557605	0.0619209	0.175967	0.0493145	0.21792	0.311061	0.0931411
spikelet.perimeter.diffrange	0.627974	0.182673	2.4108	2.63134	0.220539	0.687462	0.180753	0.819496	1.1898	0.370308
spikelet.area.mean	0.236923	0.0187775	0.166215	0.312378	0.146163	0.240306	0.0163321	0.0880517	0.296923	0.208871
spikelet.area.stdev	0.0435186	0.00949202	0.112766	0.128732	0.0159661	0.0452371	0.00983443	0.0383551	0.0630125	0.0246574
spikelet.area.diffrange	0.164174	0.0385695	0.602585	0.660558	0.0579732	0.169151	0.0332548	0.137124	0.224277	0.0871528
spikelet.length.mean	0.734894	0.0346937	0.341139	0.911366	0.570227	0.733944	0.0272814	0.110797	0.80034	0.689543
spikelet.length.stdev	0.0520555	0.0144558	0.105946	0.12344	0.0174938	0.0568066	0.0176321	0.067655	0.100991	0.0333361
spikelet.length.diffrange	0.203665	0.0648688	0.507962	0.562888	0.0549258	0.232401	0.0825917	0.324058	0.442928	0.118871
tiller.number	10.6452	2.81753	14.65	19.25	4.6	9.8	3.02655	5.8	12.2	6.4
plant.height	67.1206	4.1491	31.1176	83.7721	52.6545	69.3698	1.9789	3.86245	71.5503	67.6879
plant.internodeLength	19.0767	2.26734	17.3359	30.2902	12.9543	20.8271	0.70286	1.37944	21.595	20.2155
plant.internodeWidth	2.40663	0.221465	1.65583	3.45551	1.79969	2.39892	0.316034	0.630211	2.70004	2.06983

## Sheet: TableS4
Table S4. Candidate genes predicted using traditional methods
candidate_KN_gene_id	CS_gene_id	gene_name	functional_annotation	phenotype
TraesKN2B01HG01190	*		Protein of unknown function DUF594 family protein. (Os10t0190500-01)	grain.area.mean
TraesKN6B01HG10210	TraesCS6B02G117100		Similar to NBS-LRR disease resistance protein homologue (Fragment). (Os11t0211300-01)	grain.area.mean
TraesKN5A01HG08990	*		*	grain.area.stdev
TraesKN5A01HG11350	*		*	grain.area.stdev
TraesKN5D01HG54220	TraesCS5D02G527600		Similar to Receptor-like kinase. (Os01t0113500-01)	grain.area.stdev
TraesKN6B01HG39370	TraesCS6B02G387400		Tetratricopeptide repeat (TPR) domain containing protein, Grain size and starch quality (Os04t0645100-01);Similar to H0811D08.1 protein. (Os04t0645100-02)	grain.area.stdev
TraesKN6D01HG04810	*		Protein kinase, core domain containing protein. (Os01t0152800-01)	grain.area.stdev
TraesKN2B01HG01190	*		Protein of unknown function DUF594 family protein. (Os10t0190500-01)	grain.diameter
TraesKN6B01HG10210	TraesCS6B02G117100		Similar to NBS-LRR disease resistance protein homologue (Fragment). (Os11t0211300-01)	grain.diameter
TraesKN1A01HG20820	TraesCS1A02G215400		Similar to phosphoinositide binding. (Os02t0470600-00)	grain.length.mean
TraesKN5B01HG48470	*		Integrase, catalytic core domain containing protein. (Os11t0656500-01)	grain.length.stdev
TraesKN5A01HG55130	*		NB-ARC domain containing protein. (Os08t0539900-00)	grain.LWratio.mean
TraesKN1B01HG11420	TraesCS1B02G160800		Similar to Midasin. (Os10t0456900-01)	grain.PAratio
TraesKN6D01HG20070	TraesCS6D02G182900		Similar to phosphoinositide binding. (Os02t0470600-00)	grain.PAratio
TraesKN2B01HG01190	*		Protein of unknown function DUF594 family protein. (Os10t0190500-01)	grain.perimeter.mean
TraesKN6B01HG10210	TraesCS6B02G117100		Similar to NBS-LRR disease resistance protein homologue (Fragment). (Os11t0211300-01)	grain.perimeter.mean
TraesKN1A01HG13490	TraesCS1A02G143400		Similar to Midasin. (Os10t0456900-01)	grain.perimeter.stdev
TraesKN3D01HG46090	*		Cyclin-like F-box domain containing protein. (Os11t0538400-01)	grain.perimeter.stdev
TraesKN6B01HG39370	TraesCS6B02G387400		Tetratricopeptide repeat (TPR) domain containing protein, Grain size and starch quality (Os04t0645100-01);Similar to H0811D08.1 protein. (Os04t0645100-02)	grain.perimeter.stdev
TraesKN5A01HG55130	*		NB-ARC domain containing protein. (Os08t0539900-00)	grain.roundness.mean
TraesKN3A01HG42560	*		*	grain.weight.thousand
TraesKN1A01HG29940	TraesCS1A02G455700LC		Similar to Glutamate formiminotransferase. (Os03t0582000-01);Formiminotransferase, N-terminal domain containing protein. (Os03t0582000-02);Similar to Glutamate formiminotransferase. (Os03t0582000-03)	plant.height
TraesKN1D01HG17950	*		Kinesin, motor region domain containing protein. (Os05t0117798-01)	plant.height
TraesKN2A01HG19560	*		Similar to J013022N21, full insert sequence. (Os03t0643433-00)	plant.height
TraesKN2A01HG37750	*		Similar to Beta-glucosidase. (Os04t0513100-01)	plant.height
TraesKN2B01HG10980	*		Conserved hypothetical protein. (Os12t0169300-00)	plant.height
TraesKN2D01HG48350	TraesCS2D02G451100	ABCC9	ABC transporter-like domain containing protein. (Os04t0588700-01)	plant.height
TraesKN3B01HG32650	*		*	plant.height
TraesKN5B01HG06120	TraesCS5B02G056300		Glucose/ribitol dehydrogenase family protein. (Os12t0609500-01)	plant.height
TraesKN6B01HG08970	TraesCS6B02G106000		Protein of unknown function DUF594 family protein. (Os07t0109100-00)	plant.height
TraesKNUn01HG00990	TraesCSU02G369610LC		*	plant.height
TraesKN2A01HG53640	*			plant.internodeLength.bottom
TraesKN2B01HG39390	TraesCS2B02G385300	PEX11B	Peroxisomal protein, Response to salt and low nitrogen stresses (Os04t0534600-01)	plant.internodeLength.bottom
TraesKN3B01HG32270	*		*	plant.internodeLength.bottom
TraesKN4A01HG33090	*		Conserved hypothetical protein. (Os01t0347200-01)	plant.internodeLength.bottom
TraesKN5B01HG35090	TraesCS5B02G330300	HDG1	Similar to OCL1 homeobox protein. (Os02t0674800-01)	plant.internodeLength.bottom
TraesKN5B01HG37360	*		Similar to NBS-LRR protein (Fragment). (Os12t0489800-01)	plant.internodeLength.bottom
TraesKN5B01HG41030	TraesCS5B02G387800	SPI	Similar to predicted protein. (Os03t0744650-00)	plant.internodeLength.bottom
TraesKN5D01HG11480	*		*	plant.internodeLength.bottom
TraesKN5D01HG50250	TraesCS5D02G487000	AK1	Similar to Aspartokinase. (Os03t0850400-01)	plant.internodeLength.bottom
TraesKN6B01HG23690	TraesCS6B02G238900	AFC2	LAMMER kinase-type protein, Positive regulator of disease resistance (Os12t0460800-01);Similar to Lammer-type protein kinase. (Os12t0460800-02);Similar to Lammer-type protein kinase. (Os12t0460800-03)	plant.internodeLength.bottom
TraesKN6D01HG02810	*		Non-protein coding transcript. (Os02t0818500-01);Conserved hypothetical protein. (Os02t0818500-02);Similar to Pib. (Os02t0818500-03)	plant.internodeLength.bottom
TraesKN6D01HG24890	*		Similar to OSIGBa0114M03.4 protein. (Os04t0191000-01)	plant.internodeLength.bottom
TraesKN6D01HG43340	TraesCS6D02G403600		F-box domain, Skp2-like domain containing protein. (Os07t0517700-00)	plant.internodeLength.bottom
TraesKN7A01HG38240	TraesCS7A02G403200		Conserved hypothetical protein. (Os03t0697833-00)	plant.internodeLength.bottom
TraesKN7A01HG42590	TraesCS7A02G444600		Conserved hypothetical protein. (Os03t0346900-01)	plant.internodeLength.bottom
TraesKN7B01HG36560	TraesCS7B02G330900	MED37F	Similar to Luminal binding protein 5 precursor (BiP 5) (78 kDa glucose-regulated protein homolog 5) (GRP 78-5). (Os08t0197700-00)	plant.internodeLength.bottom
TraesKN7B01HG39380	*		*	plant.internodeLength.bottom
TraesKN7D01HG02070	TraesCS7D02G028000LC		Similar to J013022N21, full insert sequence. (Os03t0643433-00)	plant.internodeLength.bottom
TraesKN7D01HG14640	*		Cyclin-like F-box domain containing protein. (Os07t0421000-01)	plant.internodeLength.bottom
TraesKNUn01HG02210	*	FER	Similar to Resistance protein candidate (Fragment). (Os05t0317700-01)	plant.internodeLength.bottom
TraesKN1A01HG29940	TraesCS1A02G455700LC		Similar to Glutamate formiminotransferase. (Os03t0582000-01);Formiminotransferase, N-terminal domain containing protein. (Os03t0582000-02);Similar to Glutamate formiminotransferase. (Os03t0582000-03)	plant.internodeWidth.bottom
TraesKN1A01HG41900	*	SUD1	Zinc finger, RING/FYVE/PHD-type domain containing protein. (Os06t0639100-01);Similar to protein binding / zinc ion binding. (Os06t0639100-02);Similar to protein binding / zinc ion binding. (Os06t0639100-03);Similar to predicted protein. (Os06t0639100-04);Similar to predicted protein. (Os06t0639100-05)	plant.internodeWidth.bottom
TraesKN2A01HG01090	*		DNA helicase domain containing protein. (Os04t0206200-01);Similar to Helicase-like protein. (Os04t0206200-02)	plant.internodeWidth.bottom
TraesKN2A01HG22230	*		*	plant.internodeWidth.bottom
TraesKN2A01HG25430	TraesCS2A02G260800		Myb/SANT-like domain domain containing protein. (Os05t0203500-01)	plant.internodeWidth.bottom
TraesKN2A01HG53640	*			plant.internodeWidth.bottom
TraesKN2B01HG49850	*		*	plant.internodeWidth.bottom
TraesKN3B01HG35640	*		*	plant.internodeWidth.bottom
TraesKN3D01HG48790	TraesCS3D02G580000LC		Endonuclease/exonuclease/phosphatase domain containing protein. (Os04t0204200-01)	plant.internodeWidth.bottom
TraesKN5A01HG02980	*	CHX19	Similar to cation proton exchanger. (Os12t0616500-00)	plant.internodeWidth.bottom
TraesKN5A01HG06260	TraesCS5A02G063300		Hypothetical gene. (Os12t0594201-00)	plant.internodeWidth.bottom
TraesKN5B01HG01570	TraesCS5B02G014000		NB-ARC domain containing protein. (Os02t0301800-01);NB-ARC domain containing protein. (Os02t0301800-02)	plant.internodeWidth.bottom
TraesKN5B01HG19490	TraesCS5B02G292100LC		*	plant.internodeWidth.bottom
TraesKN6D01HG19050	*		*	plant.internodeWidth.bottom
TraesKN6D01HG20070	TraesCS6D02G182900		Similar to phosphoinositide binding. (Os02t0470600-00)	plant.internodeWidth.bottom
TraesKN7A01HG55040	TraesCS7A02G807900LC		Hypothetical conserved gene. (Os07t0248100-01)	plant.internodeWidth.bottom
TraesKN2A01HG12780	TraesCS2A02G141800		Similar to FAT domain-containing protein. (Os07t0645200-01)	spike.area.TBratio
TraesKN2D01HG27350	TraesCS2D02G262000	PAP2	Similar to Purple acid phosphatase. (Os07t0111600-01);Similar to hydrolase/ protein serine/threonine phosphatase. (Os07t0111600-02);Similar to hydrolase/ protein serine/threonine phosphatase. (Os07t0111600-03)	spikelet.angleMiddle.mean
TraesKN2D01HG27350	TraesCS2D02G262000	PAP2	Similar to Purple acid phosphatase. (Os07t0111600-01);Similar to hydrolase/ protein serine/threonine phosphatase. (Os07t0111600-02);Similar to hydrolase/ protein serine/threonine phosphatase. (Os07t0111600-03)	spikelet.angle.stdev
TraesKN6A01HG22260	*		*	spikelet.areaDown.mean
TraesKN1A01HG13490	TraesCS1A02G143400		Similar to Midasin. (Os10t0456900-01)	spikelet.areaFertile.mean
TraesKN1D01HG09780	TraesCS1D02G127800LC		Similar to NBS-LRR disease resistance protein homologue (Fragment). (Os02t0118800-00)	spikelet.areaInfertile.mean
TraesKN3A01HG14960	*	YMF19	ORFB protein	spikelet.areaInfertile.mean
TraesKN1A01HG13490	TraesCS1A02G143400		Similar to Midasin. (Os10t0456900-01)	spikelet.area.mean
TraesKN4A01HG33090	*		Conserved hypothetical protein. (Os01t0347200-01)	spikelet.area.mean
TraesKN1A01HG13490	TraesCS1A02G143400		Similar to Midasin. (Os10t0456900-01)	spikelet.areaTop.mean
TraesKN4A01HG33090	*		Conserved hypothetical protein. (Os01t0347200-01)	spikelet.areaTop.mean
TraesKN4D01HG17360	TraesCS4D02G214010LC	FAB1A	Phosphatidylinositol-4-phosphate 5-kinase family protein. (Os08t0450800-01);Similar to predicted protein. (Os08t0450800-02)	spikelet.area.TBratio
TraesKN6D01HG20070	TraesCS6D02G182900		Similar to phosphoinositide binding. (Os02t0470600-00)	spikelet.length.diffrange
TraesKN3A01HG14960	*	YMF19	ORFB protein	spikelet.lengthInterile.mean
TraesKN2B01HG01190	*		Protein of unknown function DUF594 family protein. (Os10t0190500-01)	spikelet.number.TBratio
TraesKN6B01HG10210	TraesCS6B02G117100		Similar to NBS-LRR disease resistance protein homologue (Fragment). (Os11t0211300-01)	spikelet.number.TBratio
TraesKN3A01HG14960	*	YMF19	ORFB protein	spikelet.perimeterInfertile.mean
TraesKN1A01HG13490	TraesCS1A02G143400		Similar to Midasin. (Os10t0456900-01)	spikelet.perimeterTop.mean
TraesKN7B01HG50710	TraesCS7B02G465500	ATR	Phosphatidylinositol 3- and 4-kinase, catalytic domain containing protein. (Os06t0724700-01)	spikelet.perimeterTop.mean
TraesKN2A01HG12780	TraesCS2A02G141800		Similar to FAT domain-containing protein. (Os07t0645200-01)	spike.LWratio
TraesKN1B01HG08010	TraesCS1B02G123600	NRPD1	Similar to DNA-directed RNA polymerase. (Os04t0572600-01)	tiller.area.mean
TraesKN2A01HG12780	TraesCS2A02G141800		Similar to FAT domain-containing protein. (Os07t0645200-01)	tiller.area.mean
TraesKN4A01HG13560	TraesCS4A02G141000	NUP93A	Nucleoporin interacting component family protein. (Os03t0349000-01)	tiller.area.mean
TraesKN4B01HG19000	*		*	tiller.area.mean
TraesKN5A01HG42370	TraesCS5A02G575000LC		*	tiller.area.mean
TraesKN1A01HG11960	*		Conserved hypothetical protein. (Os10t0381800-01);Zinc finger, SWIM-type domain containing protein. (Os10t0381800-02)	tiller.length.mean
TraesKN1A01HG15680	TraesCS1A02G163500		*	tiller.length.mean
TraesKN2A01HG12780	TraesCS2A02G141800		Similar to FAT domain-containing protein. (Os07t0645200-01)	tiller.length.mean
TraesKN4A01HG13860	*		Similar to AAA-type ATPase family protein. (Os03t0344700-01)	tiller.length.mean
TraesKN1A01HG09640	TraesCS1A02G106100	UPL6	HECT domain containing protein. (Os05t0159000-01)	tiller.number
TraesKN1D01HG29960	TraesCS1D02G297900		Peptidase C19, ubiquitin carboxyl-terminal hydrolase 2 domain containing protein. (Os11t0619500-00)	tiller.number
TraesKN1D01HG40090	*	XCP2	Peptidase C1A, papain family protein. (Os11t0425100-01);Similar to Papain-like cysteine proteinase (Fragment). (Os11t0425100-02)	tiller.number
TraesKN2D01HG26280	TraesCS2D02G144000LC		*	tiller.number
TraesKN5B01HG06120	TraesCS5B02G056300		Glucose/ribitol dehydrogenase family protein. (Os12t0609500-01)	tiller.number
TraesKN2A01HG32120	TraesCS2A02G336700		Hypothetical conserved gene. (Os06t0152500-00)	tiller.perimeter.mean
TraesKN4B01HG16860	TraesCS4B02G165700		Protein of unknown function DUF724 family protein. (Os11t0552100-01);Similar to Agenet domain containing protein. (Os11t0552100-02)	tiller.perimeter.mean
TraesKN5B01HG50250	TraesCS5B02G479900	ABCC4	Similar to multidrug resistance protein ABC transporter family. (Os01t0356400-01)	tiller.perimeter.mean
TraesKN6A01HG36920	TraesCS6A02G363100		Conserved hypothetical protein. (Os06t0294200-01)	tiller.perimeter.mean
TraesKN6D01HG20070	TraesCS6D02G182900		Similar to phosphoinositide binding. (Os02t0470600-00)	tiller.perimeter.mean
TraesKN6D01HG27270	TraesCS6D02G250000	ABCB2	Hypothetical conserved gene. (Os02t0693700-01);Similar to P-glycoprotein ABCB5. (Os02t0693700-02)	tiller.perimeter.mean
TraesKN6D01HG35360	TraesCS6D02G322100		Glucoamylase, putatuve domain containing protein. (Os12t0504900-00)	tiller.perimeter.mean
TraesKN7B01HG35440	TraesCS7B02G318000		Armadillo-type fold domain containing protein. (Os07t0205900-01);Similar to predicted protein. (Os07t0205900-02)	tiller.perimeter.mean

## Sheet: TableS5
Table S5. Candidate genes predicted using GH-GLA
candidate_KN_gene_id	CS_gene_id	gene_name	functional_annotation	phenotype	expression_all	expression_root	expression_stem	expression_leaf	expression_spike	expression_seed	abundance_rank	foldchange	foldchange_rank	DEGsignificance	DEGsignificance_rank
TraesKN1A01HG02740	TraesCS1A02G039300		DNAse I-like superfamily protein	spike.perimeter	0.549353	1.7819	0.0748796	0.0214715	0.275941	0.155013	88	0.502302	48	0.989438	107
TraesKN1A01HG08790	TraesCS1A02G097100	NIFU4	NifU-like protein 4%2C mitochondrial	spike.perimeter	1.35318	2.05899	1.03671	1.12093	1.2687	1.04315	69	0.93757	113	0.917322	102
TraesKN1A01HG10790	TraesCS1A02G117600		*	spike.perimeter	0.393957	0.410183	0.268673	0.236109	0.63031	0.381494	81	1.59995	65	0.00377302	25.5
TraesKN1A01HG29880	TraesCS1A02G309800	CYCB1-4	Cyclin-B1-4	spike.perimeter	3.72868	4.99088	3.68756	2.03966	6.90599	1.37081	29	1.85213	53	0.101162	51
TraesKN1A01HG36900	TraesCS1A02G402000		*	spike.perimeter	0.917172	0.494321	0.632234	0.375675	0.786913	1.98631	77	0.857978	97	0.696836	91
TraesKN1A01HG39430	TraesCS1A02G375100		*	spike.perimeter	16.6692	0.040473	0	0	0.0788022	66.5771	95	0.00472742	11	0.85292	98
TraesKN1A01HG40090	TraesCS1A02G413000	RAN3	GTP-binding nuclear protein Ran-3	spike.perimeter	77.9737	68.7679	123.057	67.4725	73.4817	75.8828	3	0.94239	115	0.958607	105.5
TraesKN1A01HG40420	TraesCS1A02G416300		*	spike.perimeter	0.0171376	0	0	0	0.0676722	0.0177962	97	3.94876	26	0.00349665	24
TraesKN1B01HG00080	TraesCS1B02G030700		*	spike.perimeter	0.00857228	0.00448991	0.00371087	0	0.0231436	0.0105861	101	2.69982	37	NA	108
TraesKN1B01HG06130	*		*	spike.perimeter	0	0	0	0	0	0	128.5	NA	124	NA	109
TraesKN1B01HG15510	TraesCS1B02G196400	PP2A13	F-box protein PP2-A13	spike.perimeter	11.505	7.81353	15.6612	10.5303	15.4814	10.8671	11	1.34562	83	0.14851	57.5
TraesKN1B01HG19140	TraesCS1B02G228400	PER57	Peroxidase 57	spike.perimeter	0.972685	3.75699	0	0.00149796	0	0.132622	128.5	0	NA	0.00617575	31
TraesKN1B01HG33180	TraesCS1B02G361700	UGT88A1	TBP-glycosyltransferase 88A1	spike.perimeter	0	0	0	0	0	0	128.5	NA	125	NA	110
TraesKN1D01HG01310	TraesCS1D02G015300		Protein kinase superfamily protein	spike.perimeter	0.610195	0.0297214	0.0312789	2.67885	0.402266	0.0845804	85	0.659242	70	0.0765349	48
TraesKN1D01HG01320	TraesCS1D02G015400		Protein kinase family protein	spike.perimeter	0.000191163	0	0	0.00101954	0	0	128.5	0	NA	NA	111
TraesKN1D01HG18800	TraesCS1D02G177900		unknown protein%3B FUNCTIONS IN: molecular_function unknown%3B INVOLVED IN: biological_process unknown%3B LOCATED IN: endomembrane system%3B BEST Arabidopsis thaliana protein match is: unknown protein (TAIR:AT5G24610.1)%3B Has 55 Blast hits to 55 proteins in /.../cies: Archae - 0%3B Bacteria - 0%3B Metazoa - 0%3B Fungi - 0%3B Plants - 55%3B Viruses - 0%3B Other Eukaryotes - 0 (source: NCBI BLink).	spike.perimeter	0	0	0	0	0	0	128.5	NA	126	NA	112
TraesKN1D01HG29280	TraesCS1D02G285700		*	spike.perimeter	0	0	0	0	0	0	128.5	NA	127	NA	113
TraesKN2A01HG05020	TraesCS2A02G063000		*	spike.perimeter	6.11347	0	4.41413	0.527595	10.7527	13.7866	16	1.75886	57	0.0515339	46
TraesKN2A01HG16390	TraesCS2A02G177800		*	spike.perimeter	1.79312	6.18894	0.715504	0.526545	0.245519	0.0467221	89	0.136923	16	0.188701	64
TraesKN2A01HG21770	TraesCS2A02G229300		Calcium-dependent lipid-binding (CaLB domain) family protein	spike.perimeter	2.22523	1.71532	4.92641	0.980838	3.58364	1.29903	45	1.61046	64	0.00457759	28
TraesKN2A01HG28390	TraesCS2A02G289600	SNM1	DNA cross-link repair protein SNM1	spike.perimeter	0.853607	1.22781	0.45637	1.13928	1.04001	0.323958	73	1.21838	94	0.228654	70
TraesKN2A01HG33790	TraesCS2A02G345600		Protein of unknown function (DUF1195)	spike.perimeter	1.91208	2.88921	3.33756	0.838015	2.27426	0.756109	59	1.18942	96	0.482267	85
TraesKN2A01HG37820	TraesCS2A02G385500	INT4	Inositol transporter 4	spike.perimeter	0.658684	0.213734	0.55936	0.349908	1.73483	0.577769	62	2.63378	39	4.36e-05	6
TraesKN2A01HG44000	TraesCS2A02G448600	SEC15A	Exocyst complex component SEC15A	spike.perimeter	3.16307	2.23743	2.12972	1.34631	4.6117	4.88148	41	1.45798	76	0.0404911	43.5
TraesKN2A01HG50220	TraesCS2A02G517000		*	spike.perimeter	3.09519	0.165213	3.97243	1.38517	9.26496	2.24173	20	2.99334	33	2.16e-05	4.5
TraesKN2B01HG14340	TraesCS2B02G152800		ankyrin repeat family protein	spike.perimeter	4.7308	4.3891	6.40064	3.5111	4.70415	5.17234	40	0.994368	123	0.835499	97
TraesKN2B01HG28150	TraesCS2B02G429400LC		*	spike.perimeter	0.00206187	0	0	0.00693058	0.00318957	0.000657378	115	1.54693	67	NA	114
TraesKN2B01HG35100	TraesCS2B02G341600		*	spike.perimeter	1.55001	0	0	0.00335552	0.0021997	6.19587	117	0.00141915	8	0.13879	56
TraesKN2B01HG35110	TraesCS2B02G341700	PME28	Putative pectinesterase/pectinesterase inhibitor 28	spike.perimeter	0.0117494	0	0	0	0	0.0469974	128.5	0	NA	0.148599	59
TraesKN2B01HG39750	TraesCS2B02G389600	RMA3	E3 ubiquitin-protein ligase RMA3	spike.perimeter	10.8974	21.6183	7.78989	6.60911	7.44606	7.53494	27	0.683288	74	0.272391	74.5
TraesKN2B01HG40740	TraesCS2B02G400000	THA1	Probable low-specificity L-threonine aldolase 1	spike.perimeter	9.84648	2.56854	2.43011	7.22521	10.7798	22.0986	15	1.09479	110	0.290694	76
TraesKN2B01HG43830	*	CCB452	cytochrome C biogenesis 452	spike.perimeter	0.000744842	0	0	0	0	0.00297937	128.5	0	NA	NA	115
TraesKN2D01HG10270	*		*	spike.perimeter	0	0	0	0	0	0	128.5	NA	128	NA	116
TraesKN2D01HG19310	TraesCS2D02G205600LC		*	spike.perimeter	0.0281438	0.0124887	0	0	0.103913	0.0221519	94	3.69221	29	0.103609	54
TraesKN2D01HG21640	TraesCS2D02G210900		*	spike.perimeter	0	0	0	0	0	0	128.5	NA	129	NA	117
TraesKN2D01HG41660	TraesCS2D02G392800	DMR6	2-oxoglutarate (2OG) and Fe(II)-dependent oxygenase superfamily protein	spike.perimeter	6.77488	21.9594	0.0242962	6.61911	0.134218	0.0629951	90	0.0198111	14	0.176523	63
TraesKN2D01HG44020	TraesCS2D02G414200	NTBT8	NTBix hydrolase 8	spike.perimeter	7.13811	6.53387	17.7976	8.88658	3.38719	3.91441	46	0.474522	45	0.0112045	34
TraesKN2D01HG49610	*	UGT76C2	TBP-glycosyltransferase 76C2	spike.perimeter	0	0	0	0	0	0	128.5	NA	130	NA	118
TraesKN2D01HG57830	TraesCS2D02G546200	PIP5K9	Phosphatidylinositol 4-phosphate 5-kinase 9	spike.perimeter	0.271363	0.306722	0.387928	0.176225	0.507545	0.0719396	82	1.87035	52	0.0168281	36
TraesKN3A01HG01330	TraesCS3A02G013700		O-acyltransferase (WSD1-like) family protein	spike.perimeter	2.6874	8.79171	0.319316	1.58461	0.45992	0.264855	83	0.171139	17	0.0502728	45
TraesKN3A01HG08370	TraesCS3A02G107400LC		*	spike.perimeter	22.7791	85.183	2.83457	0.97102	0.425234	3.46881	84	0.0186677	13	0.00230688	21
TraesKN3A01HG08380	TraesCS3A02G085500		Protein of unknown function (DUF1664)	spike.perimeter	4.96698	6.17405	6.13457	4.10765	4.0114	4.53729	43	0.807614	92	0.0599055	47
TraesKN3A01HG08450	TraesCS3A02G086200		unknown protein%3B Has 25 Blast hits to 25 proteins in 9 species: Archae - 0%3B Bacteria - 0%3B Metazoa - 0%3B Fungi - 0%3B Plants - 25%3B Viruses - 0%3B Other Eukaryotes - 0 (source: NCBI BLink).	spike.perimeter	2.90874	3.1822	2.88163	3.50919	3.90067	1.45453	44	1.34102	85	0.00204699	20
TraesKN3A01HG22220	TraesCS3A02G208400		unknown protein%3B FUNCTIONS IN: molecular_function unknown%3B INVOLVED IN: biological_process unknown%3B LOCATED IN: mitochondrion%2C plastid%3B EXPRESSED IN: 24 plant structures%3B EXPRESSED DURING: 13 growth stages%3B BEST Arabidopsis thaliana protein match is /.../own protein (TAIR:AT2G19530.1)%3B Has 63 Blast hits to 63 proteins in 14 species: Archae - 0%3B Bacteria - 0%3B Metazoa - 0%3B Fun…	spike.perimeter	7.99354	9.25045	13.8612	6.88513	8.13917	4.52492	25	1.01822	121	0.640003	88.5
TraesKN3A01HG25830	TraesCS3A02G240600	MENB	1%2C4-dihydroxy-2-naphthoyl-CoA synthase%2C peroxisomal	spike.perimeter	4.55568	3.75036	7.07912	4.66764	5.96492	2.9584	33	1.30934	88	0.00457759	28
TraesKN3A01HG31930	TraesCS3A02G301400		Polynucleotidyl transferase%2C ribonuclease H-like superfamily protein	spike.perimeter	0.614203	0.421433	0.84327	0.400103	1.08269	0.501651	72	1.76275	55	1e-05	3
TraesKN3A01HG37270	TraesCS3A02G359200	ATMYB3R5	myb domain protein 3r-5	spike.perimeter	2.32126	2.69669	2.24397	1.87867	2.5936	2.11216	54	1.11733	103	0.208701	65.5
TraesKN3A01HG43650	TraesCS3A02G419600		Class II aaRS and biotin synthetases superfamily protein	spike.perimeter	20.1912	27.927	21.6403	12.1248	19.0261	18.6543	9	0.942297	114	0.755362	94
TraesKN3A01HG54830	TraesCS3A02G525000		Protein of unknown function (DUF707)	spike.perimeter	1.79725	2.89951	1.85959	1.43001	1.5714	1.10865	63	0.874335	100	0.755362	94
TraesKN3A01HG54840	TraesCS3A02G525200		Auxin efflux carrier family protein	spike.perimeter	13.21	15.2673	7.98036	12.6943	13.8379	13.6835	12	1.04753	119	0.755362	94
TraesKN3B01HG12340	TraesCS3B02G145500	BOR4	Boron transporter 4	spike.perimeter	1.6978	0.214684	0.606428	2.17846	4.83772	1.01116	39	2.84941	35	0.000113003	12
TraesKN3B01HG12520	TraesCS3B02G147200		Protein of unknown function (DUF1644)	spike.perimeter	5.92533	6.73382	8.29177	6.28664	6.72695	3.06143	31	1.13529	102	0.14851	57.5
TraesKN3B01HG14750	TraesCS3B02G168400		*	spike.perimeter	0.00130387	0.00521546	0	0	0	0	128.5	0	NA	NA	119
TraesKN3B01HG24130	TraesCS3B02G256100		Pentatricopeptide repeat-containing protein At5g12100%2C mitochondrial	spike.perimeter	1.37219	1.30256	0.514698	0.88346	2.36463	1.4928	56	1.72325	59	2.16e-05	4.5
TraesKN3B01HG37430	*		*	spike.perimeter	1.76644	3.28259	3.00933	1.34796	0.869876	0.615111	76	0.492447	47	0.249878	71.5
TraesKN3B01HG41550	TraesCS3B02G426300	4CLL9	4-coumarate--CoA ligase-like 9	spike.perimeter	6.57883	1.58726	9.54302	10.1354	10.7278	4.30916	17	1.63065	62	0.00279613	22
TraesKN3D01HG13110	TraesCS3D02G162510LC		*	spike.perimeter	0.00434346	0	0	0.00439695	0.00841956	0.00776144	105	1.93845	51	NA	120
TraesKN3D01HG13770	TraesCS3D02G149900		*	spike.perimeter	0.93942	0.0226072	0.466483	0.217268	2.29142	1.62031	58	2.43919	41	0.000103039	11
TraesKN3D01HG19900	TraesCS3D02G201600		TBP-Glycosyltransferase superfamily protein	spike.perimeter	1.1688	1.24621	1.21046	0.930413	1.7513	0.812493	61	1.49837	72	0.000451071	16.5
TraesKN3D01HG27990	TraesCS3D02G274000	JAL19	Jacalin-related lectin 19	spike.perimeter	0.303949	0.0793656	0.725784	0.347937	0.683447	0	79	2.24856	42	0.153461	60
TraesKN3D01HG39590	TraesCS3D02G386200	ELI5	Tyrosine decarboxylase 1	spike.perimeter	0.00100641	0	0	0	0.0053675	0	110	5.33333	21	NA	121
TraesKN3D01HG49420	*		*	spike.perimeter	0.00335438	0	0	0	0.01789	0	103	5.33333	22	NA	122
TraesKN4A01HG03500	TraesCS4A02G038000		*	spike.perimeter	2.74729	0.00219726	2.75806	1.46021	8.74725	1.95233	23	3.18396	31	0.000360662	14
TraesKN4A01HG04100	TraesCS4A02G044600	RPN3A	26S proteasome non-ATPase regulatory subunit 3 homolog A	spike.perimeter	17.851	25.6488	23.6439	12.3735	16.0236	12.6355	10	0.89763	104	0.450222	83.5
TraesKN4A01HG18410	TraesCS4A02G184700		*	spike.perimeter	15.7786	9.02145	15.1591	8.33233	34.2562	14.5722	5	2.17105	43	9.71e-05	10
TraesKN4A01HG37680	TraesCS4A02G407800	APUM7	Putative pumilio homolog 7%2C chloroplastic	spike.perimeter	0.822698	0.00534604	0.105093	0	1.01098	2.47466	74	1.22886	93	0.0168773	37
TraesKN4B01HG04590	TraesCS4B02G044700	ARPN	Basic blue protein	spike.perimeter	11.7166	6.93952	30.784	2.81176	29.6965	0.153827	7	2.53456	40	0.000362033	15
TraesKN4B01HG14180	*		*	spike.perimeter	1.05666	1.14821	0.599846	0.660284	1.52141	1.14225	64	1.43983	79	0.000232214	13
TraesKN4B01HG35600	TraesCS4B02G315300	MKK6	Mitogen-activated protein kinase kinase 6	spike.perimeter	6.16356	8.31127	6.06383	4.31007	7.00583	4.82413	28	1.13665	101	0.450222	83.5
TraesKN4D01HG02540	TraesCS4D02G024900		GDSL esterase/lipase At5g03810	spike.perimeter	11.1371	0.00477334	22.1048	4.86323	33.0103	5.08621	6	2.96399	34	4.64e-05	7
TraesKN4D01HG05070	*		*	spike.perimeter	8.29695	10.7095	8.05484	6.84033	9.15697	6.45285	21	1.10366	106	0.296202	77
TraesKN4D01HG12060	TraesCS4D02G115200LC		*	spike.perimeter	0.0115483	0.00488954	0.017806	0.0209772	0.0213257	0.000673492	102	1.84666	54	0.021386	39
TraesKN4D01HG30050	TraesCS4D02G278200		pfkB-like carbohydrate kinase family protein	spike.perimeter	1.90922	1.74942	2.07595	2.19388	2.45966	1.35933	55	1.28831	90	0.0196627	38
TraesKN5A01HG01030	*		*	spike.perimeter	0.00575115	0	0	0	0.0266985	0.00298075	99	4.64228	24	NA	123
TraesKN5A01HG08240	TraesCS5A02G083200	DAPF	Diaminopimelate epimerase%2C chloroplastic	spike.perimeter	4.71616	5.55823	6.83662	3.38081	5.39765	3.30427	34	1.1445	99	0.0861067	49
TraesKN5A01HG09150	TraesCS5A02G140200LC		*	spike.perimeter	2.05779	0.749435	1.78496	2.65569	3.05461	2.30652	51	1.48441	73	0.00457759	28
TraesKN5A01HG37070	*		Coatomer subunit beta'-1	spike.perimeter	3.6215	4.13155	4.40658	2.48996	5.19702	2.38592	36	1.43505	80	0.00552623	30
TraesKN5A01HG38820	*		*	spike.perimeter	0	0	0	0	0	0	128.5	NA	131	NA	124
TraesKN5A01HG38900	TraesCS5A02G384800	TRM82	Transducin/WD40 repeat-like superfamily protein	spike.perimeter	4.09138	3.83641	5.36356	4.32746	5.20136	2.7007	35	1.2713	91	0.375436	80.5
TraesKN5A01HG47090	TraesCS5A02G466700		unknown protein%3B FUNCTIONS IN: molecular_function unknown%3B INVOLVED IN: biological_process unknown%3B LOCATED IN: chloroplast%3B BEST Arabidopsis thaliana protein match is: unknown protein (TAIR:AT2G05310.1)%3B Has 50 Blast hits to 50 proteins in 20 speci /.../chae - 0%3B Bacteria - 0%3B Metazoa - 0%3B Fungi - 0%3B Plants - 50%3B Viruses - 0%3B Other Eukaryotes - 0 (source: NCBI BLink).	spike.perimeter	4.76932	2.45857	6.74385	9.51225	5.15108	2.2493	37	1.08004	112	0.156221	61
TraesKN5B01HG08930	TraesCS5B02G121400LC		*	spike.perimeter	2.87006	5.89527	1.31969	1.96815	2.62062	1.48354	52	0.913088	108	0.567331	86
TraesKN5B01HG16010	TraesCS5B02G141900		*	spike.perimeter	2.7148	5.69159	0.311501	3.10695	0.774618	2.10069	78	0.285331	30	0.00377302	25.5
TraesKN5B01HG16430	TraesCS5B02G145200	MAN6	Mannan endo-1%2C4-beta-mannosidase 6	spike.perimeter	1.12411	3.3634	0.194133	0.642469	0.297456	0.331019	87	0.264615	28	0.102177	52.5
TraesKN5B01HG19660	TraesCS5B02G176300		myb-like HTH transcriptional regulator family protein	spike.perimeter	9.16434	10.2779	10.102	9.52422	10.0171	6.67249	18	1.09305	111	0.21852	68.5
TraesKN5B01HG29580	*	CDC20-1	Cell division cycle 20.1%2C cofactor of APC complex	spike.perimeter	0.785303	0.805274	0.957037	0.637351	1.21068	0.471398	70	1.54167	68	0.091229	50
TraesKN5B01HG29920	*		*	spike.perimeter	0.00045004	0	0	0	0.00240021	0	116	5.33333	19	NA	125
TraesKN5B01HG33220	TraesCS5B02G310700	GEN1	Flap endonuclease GEN-like 1	spike.perimeter	1.45053	1.51573	1.61429	0.823571	2.0657	1.31231	60	1.4241	81	0.0404911	43.5
TraesKN5B01HG36890	TraesCS5B02G350000		*	spike.perimeter	10.4907	41.9502	0.0117755	0.00159279	0.00462829	0.00203901	112	0.000441181	7	0.262267	73
TraesKN5B01HG42740	TraesCS5B02G595800LC	RPL28C	60S ribosomal protein L28-2	spike.perimeter	0.00121371	0	0.00970966	0	0	0	128.5	0	NA	NA	126
TraesKN5B01HG53630	TraesCS5B02G729100LC	FRS5	Protein FAR1-RELATED SEQUENCE 5	spike.perimeter	0.58385	0.597368	0.606596	0.379767	0.998051	0.401371	75	1.70943	60	0.000512016	18
TraesKN5D01HG04890	TraesCS5D02G048100	GDI2	Guanosine nucleotide diphosphate dissociation inhibitor 2	spike.perimeter	2.14486	0.624261	5.04162	1.16938	3.13247	2.20799	48	1.46045	75	0.010297	33
TraesKN5D01HG08880	TraesCS5D02G085300		*	spike.perimeter	3.52133	3.30864	3.58444	2.46727	3.3455	4.62489	47	0.950065	118	0.876251	101
TraesKN5D01HG14330	TraesCS5D02G130000	VHA-C2	V-type proton ATPase subunit c2	spike.perimeter	105.319	163.628	179.399	86.375	81.5571	42.0009	2	0.774378	89	0.716171	92
TraesKN5D01HG15630	TraesCS5D02G141300	LACS6	Long chain acyl-CoA synthetase 6%2C peroxisomal	spike.perimeter	2.2619	2.06839	2.7651	2.74697	2.30154	1.81029	57	1.01752	122	0.937945	103
TraesKN5D01HG16270	*		*	spike.perimeter	0.00102054	0	0	0	0.00544286	0	109	5.33333	23	NA	127
TraesKN5D01HG17570	TraesCS5D02G160200		*	spike.perimeter	0.00148642	0.00297591	0	0	0.00395969	0	114	2.66391	38	NA	128
TraesKN5D01HG18960	TraesCS5D02G172800		Peptidase M1 family protein	spike.perimeter	7.25648	6.56856	9.21739	8.98885	9.75475	3.79095	19	1.34428	84	0.000451071	16.5
TraesKN5D01HG24420	TraesCS5D02G225200	YUC11	Probable indole-3-pyruvate monooxygenase YUCCA11	spike.perimeter	5.95632	1.57732	1.50199	0.146734	0.344986	21.1282	86	0.0579193	15	0.0095269	32
TraesKN5D01HG34570	TraesCS5D02G330520		Serpin-Z4	spike.perimeter	0.000796321	0	0	0	0.00424705	0	113	5.33334	18	NA	129
TraesKN5D01HG39200	TraesCS5D02G464100LC		*	spike.perimeter	0.646634	0.130852	1.23675	0.542996	1.38041	0.394752	65	2.13477	44	6.06e-05	9
TraesKN5D01HG39520	TraesCS5D02G376600		Coatomer subunit beta'-1	spike.perimeter	1.48559	1.3221	1.71794	0.925034	2.61513	1.10617	53	1.76033	56	5.14e-05	8
TraesKN5D01HG39680	TraesCS5D02G378100		MATE efflux family protein	spike.perimeter	2.3248	5.14209	0.550625	2.45373	1.1255	1.19737	71	0.484127	46	0.208701	65.5
TraesKN5D01HG46100	*	UGT85A3	TBP-glycosyltransferase 85A3	spike.perimeter	0.0011562	0	0	0	0.00616637	0	107	5.33333	20	NA	130
TraesKN5D01HG50690	TraesCS5D02G491200		C2H2-type zinc finger family protein	spike.perimeter	0	0	0	0	0	0	128.5	NA	132	NA	131
TraesKN6A01HG03550	*		*	spike.perimeter	2.85182	3.36472	2.17109	1.59085	3.12224	3.42222	49	1.09482	109	0.21852	68.5
TraesKN6A01HG06160	TraesCS6A02G071300	AMS	Transcription factor ABORTED MICROSPORES	spike.perimeter	2.46517	0.0267983	2.19766	0.00611838	11.4247	0.161928	13	4.63445	25	6.52e-06	2
TraesKN6A01HG07470	*		alpha/beta-Hydrolases superfamily protein	spike.perimeter	5.53249	0.2517	7.86461	13.5261	8.36012	1.53131	24	1.5111	71	0.0306604	40
TraesKN6A01HG12020	TraesCS6A02G128200	AtRLP3	receptor like protein 3	spike.perimeter	0.0138178	0.0022196	0	0	0.0422045	0.0213983	98	3.05435	32	0.00328788	23
TraesKN6A01HG28860	TraesCS6A02G283700		Eukaryotic aspartyl protease family protein	spike.perimeter	0.0123066	0.00225496	0.0468302	0.00740505	0.0240032	0	100	1.95044	50	0.0122018	35
TraesKN6A01HG36660	TraesCS6A02G359800		*	spike.perimeter	1.11041	1.33004	1.11839	1.00974	1.32216	0.803465	68	1.1907	95	0.249878	71.5
TraesKN6B01HG18920	TraesCS6B02G200800	GHS1	Ribosomal protein S21 family protein	spike.perimeter	33.0857	3.03786	58.9963	74.8257	47.8785	7.77858	4	1.44711	77	0.0352962	42
TraesKN6B01HG35550	TraesCS6B02G350500	LHCA5	photosystem I light harvesting complex gene 5	spike.perimeter	3.55527	0.0178252	3.06801	13.3332	3.10624	0.339624	50	0.873701	98	0.3022	78
TraesKN6B01HG38640	TraesCS6B02G690500LC		*	spike.perimeter	0.0178835	0	0.038245	0	0.0698818	0	96	3.90762	27	0.0323326	41
TraesKN6B01HG39220	TraesCS6B02G385900	GAE1	TBP-glucuronate 4-epimerase 1	spike.perimeter	0	0	0	0	0	0	128.5	NA	133	NA	132
TraesKN6D01HG07890	*	EMB2454	zinc finger protein-related	spike.perimeter	7.2543	4.15477	8.33953	8.76435	11.0447	5.83587	14	1.52251	69	0.00058011	19
TraesKN6D01HG07910	TraesCS6D02G082600LC		*	spike.perimeter	0	0	0	0	0	0	128.5	NA	134	NA	133
TraesKN6D01HG28780	TraesCS6D02G260100		*	spike.perimeter	0	0	0	0	0	0	128.5	NA	135	NA	134
TraesKN6D01HG41140	*		*	spike.perimeter	1.21175	1.09478	0.910415	1.05754	1.34375	1.49604	67	1.10894	105	0.114104	55
TraesKN7A01HG04830	TraesCS7A02G061600	LYK5	Protein LYK5	spike.perimeter	0.191349	0.406957	0.0826984	0.0329427	0.117611	0.204174	91	0.614641	63	0.322357	79
TraesKN7A01HG06570	TraesCS7A02G108000LC	ORFX	Sec-independent periplasmic protein translocase	spike.perimeter	0.00694376	0.00965095	0.016866	0.00188347	0.011038	0	104	1.58963	66	NA	135
TraesKN7A01HG07120	TraesCS7A02G087300	SOL1	carboxypeptidase D%2C putative	spike.perimeter	1.31565	1.66328	1.43824	1.33609	1.34954	0.865978	66	1.02576	120	0.958607	105.5
TraesKN7A01HG16890	*		*	spike.perimeter	0.0417073	0.0095232	0.0905923	0.0183544	0.114064	0.0126957	92	2.73488	36	0.621703	87
TraesKN7A01HG24900	TraesCS7A02G270500		NC domain-containing protein-related	spike.perimeter	6.84858	5.99138	25.2158	5.86204	4.9817	0.66226	38	0.727406	82	0.272391	74.5
TraesKN7A01HG26470	*	TNEA_C	Probable aminopyrimidine aminohydrolase%2C mitochondrial	spike.perimeter	5.90604	8.26452	5.48053	4.55302	6.26621	4.50493	32	1.06098	117	0.640003	88.5
TraesKN7A01HG27920	TraesCS7A02G299400		*	spike.perimeter	15.8409	29.9876	9.16886	19.0966	9.06782	7.66827	22	0.572431	58	0.375436	80.5
TraesKN7A01HG28080	TraesCS7A02G438700LC		*	spike.perimeter	0.403509	0.467967	0.378212	0.487887	0.674018	0.085535	80	1.67039	61	0.172514	62
TraesKN7A01HG34420	TraesCS7A02G362900		Probable elongation factor 1-gamma 2	spike.perimeter	113.123	96.3781	162.771	76.8056	106.618	137.16	1	0.942496	116	0.855829	99.5
TraesKN7A01HG35350	TraesCS7A02G373300	CYP51G1	Sterol 14-demethylase	spike.perimeter	0	0	0	0	0	0	128.5	NA	136	NA	136
TraesKN7A01HG44520	TraesCS7A02G463300		*	spike.perimeter	0	0	0	0	0	0	128.5	NA	137	NA	137
TraesKN7A01HG52730	*		GDSL esterase/lipase At1g74460	spike.perimeter	2.07557	8.29181	0.00343308	0.006606	0.00505961	0	111	0.0024377	10	0.216474	67
TraesKN7B01HG27430	*		*	spike.perimeter	0	0	0	0	0	0	128.5	NA	138	NA	138
TraesKN7B01HG42870	TraesCS7B02G392400		Eukaryotic aspartyl protease family protein	spike.perimeter	0.412853	0	0	2.19567	0.00621669	0	106	0.0150579	12	0.822917	96
TraesKN7D01HG08630	TraesCS7D02G110700LC		*	spike.perimeter	0.143453	0.131698	0.10587	0.329584	0.108048	0.0609545	93	0.753196	86	0.691939	90
TraesKN7D01HG16090	TraesCS7D02G156400		Galactosyltransferase family protein	spike.perimeter	7.37582	8.25284	9.70948	4.55236	8.11048	6.89855	26	1.0996	107	0.855829	99.5
TraesKN7D01HG23870	TraesCS7D02G276900LC		*	spike.perimeter	47.3702	0.0580202	1.09872	225.048	24.1365	1.98488	8	0.50953	49	0.957731	104
TraesKN7D01HG31020	*		*	spike.perimeter	0	0	0	0	0	0	128.5	NA	139	NA	139
TraesKN7D01HG34970	TraesCS7D02G258900LC		*	spike.perimeter	3.01103	2.89967	2.76824	2.844	4.33919	2.37294	42	1.4411	78	3.16e-07	1
TraesKN7D01HG54790	*		tRNA synthetase class I (I%2C L%2C M and V) family protein	spike.perimeter	5.18382	5.04396	8.31979	3.08906	6.86371	4.06685	30	1.32406	87	0.102177	52.5
TraesKN7D01HG58260	*	CYP71A27	cytochrome P450%2C family 71%2C subfamily A%2C polypeptide 27	spike.perimeter	3.71688	14.8631	0	0	0.0059457	0	108	0.00159965	9	0.38335	82
TraesKN1A01HG08790	TraesCS1A02G097100	NIFU4	NifU-like protein 4%2C mitochondrial	spike.area	1.35318	2.05899	1.03671	1.12093	1.2687	1.04315	76	0.93757	114	0.917322	110
TraesKN1A01HG12910	TraesCS1A02G138300	CYCA1-1	Cyclin-A1-1	spike.area	0.281072	0.13187	0.236439	0.0841658	0.886998	0.145826	85	3.15577	30	0.0043238	29
TraesKN1A01HG35590	TraesCS1A02G365700		Transducin/WD40 repeat-like superfamily protein	spike.area	1.22458	1.20257	1.73249	0.880882	1.5252	1.02494	67	1.24549	90	0.0494345	49
TraesKN1A01HG35600	TraesCS1A02G365800	FPS1	Farnesyl pyrophosphate synthase 1%2C mitochondrial	spike.area	13.0639	14.2317	15.6375	5.28636	10.7129	18.2057	14	0.820039	91	0.172514	64.5
TraesKN1A01HG36900	TraesCS1A02G402000		*	spike.area	0.917172	0.494321	0.632234	0.375675	0.786913	1.98631	86	0.857978	97	0.696836	95
TraesKN1A01HG39430	TraesCS1A02G375100		*	spike.area	16.6692	0.040473	0	0	0.0788022	66.5771	99	0.00472742	12	0.85292	107
TraesKN1A01HG40420	TraesCS1A02G416300		*	spike.area	0.0171376	0	0	0	0.0676722	0.0177962	101	3.94876	24	0.00349665	26
TraesKN1B01HG00740	TraesCS1B02G017900	CHIP	E3 ubiquitin-protein ligase CHIP	spike.area	2.2189	1.66172	1.85565	2.86594	1.88294	2.72438	60	0.848592	95	0.181104	66
TraesKN1B01HG08260	TraesCS1B02G129400	AL2	PHD finger protein ALFIN-LIKE 2	spike.area	15.9837	18.5771	18.0283	10.6537	13.8654	17.9543	8	0.867471	99	0.164221	62
TraesKN1B01HG12030	TraesCS1B02G316500LC		*	spike.area	0	0	0	0	0	0	133.5	NA	128	NA	117
TraesKN1B01HG14660	*		*	spike.area	0	0	0	0	0	0	133.5	NA	129	NA	118
TraesKN1B01HG19140	TraesCS1B02G228400	PER57	Peroxidase 57	spike.area	0.972685	3.75699	0	0.00149796	0	0.132622	133.5	0	NA	0.00617575	32
TraesKN1B01HG20750	TraesCS1B02G244800	BGLU11	Beta-glucosidase 11	spike.area	1.17032	0	0.107665	0.0887648	0.115339	4.47438	95	0.0985534	14	0.370498	83
TraesKN1B01HG38410	TraesCS1B02G418400	IAA8	Auxin-responsive protein IAA8	spike.area	10.5269	7.35609	20.8888	9.44779	15.2596	5.77643	6	1.44958	73	0.00457759	30.5
TraesKN1B01HG42250	TraesCS1B02G762410LC		*	spike.area	0	0	0	0	0	0	133.5	NA	130	NA	119
TraesKN1D01HG01320	TraesCS1D02G015400		Protein kinase family protein	spike.area	0.000191163	0	0	0.00101954	0	0	133.5	0	NA	NA	120
TraesKN1D01HG20880	*		unknown protein%3B BEST Arabidopsis thaliana protein match is: unknown protein (TAIR:AT5G45410.3)%3B Has 125 Blast hits to 125 proteins in 36 species: Archae - 2%3B Bacteria - 31%3B Metazoa - 0%3B Fungi - 4%3B Plants - 88%3B Viruses - 0%3B Other Eukaryotes - 0 (sou /.../CBI BLink).	spike.area	14.234	23.0156	17.4296	12.4663	10.8542	7.71508	12	0.762556	84	0.272391	73.5
TraesKN1D01HG21200	TraesCS1D02G205300	ATL72	RING-H2 finger protein ATL72	spike.area	0	0	0	0	0	0	133.5	NA	131	NA	121
TraesKN1D01HG24150	TraesCS1D02G235900		unknown protein%3B Has 36 Blast hits to 36 proteins in 12 species: Archae - 0%3B Bacteria - 0%3B Metazoa - 0%3B Fungi - 0%3B Plants - 36%3B Viruses - 0%3B Other Eukaryotes - 0 (source: NCBI BLink).	spike.area	2.61499	3.95996	2.41917	1.79902	2.16834	2.31489	54	0.829198	92	0.199194	68
TraesKN1D01HG29280	TraesCS1D02G285700		*	spike.area	0	0	0	0	0	0	133.5	NA	132	NA	122
TraesKN1D01HG38710	*	NMT2	Phosphomethylethanolamine N-methyltransferase	spike.area	97.1906	168.279	30.8055	135.735	133.017	3.51622	1	1.36862	80	0.0765349	55
TraesKN2A01HG12530	*	GATL4	Probable galacturonosyltransferase-like 4	spike.area	2.49053	0.346159	6.26848	0.937683	2.68553	3.76429	42	1.0783	112	0.532489	91
TraesKN2A01HG21770	TraesCS2A02G229300		Calcium-dependent lipid-binding (CaLB domain) family protein	spike.area	2.22523	1.71532	4.92641	0.980838	3.58364	1.29903	35	1.61046	64	0.00457759	30.5
TraesKN2A01HG27760	TraesCS2A02G282700		*	spike.area	0.018598	0.0161771	0.0364793	0.0303359	0.0202114	0.0020646	108	1.08675	109	0.00942854	34
TraesKN2A01HG36750	TraesCS2A02G374100	ABCG11	ABC transporter G family member 11	spike.area	6.66856	0.0383179	3.39698	14.6715	12.6127	4.47432	10	1.89137	51	0.0036649	27
TraesKN2A01HG40290	*		*	spike.area	1.67205	2.66084	0.4887	1.10979	0.764284	2.37745	87	0.457095	43	0.0187263	39
TraesKN2A01HG42670	TraesCS2A02G433700	XTH16	Probable xyloglucan endotransglucosylase/hydrolase protein 16	spike.area	1.50554	6.01495	0	0.00961519	0	0	133.5	0	NA	0.0397834	46.5
TraesKN2A01HG44000	TraesCS2A02G448600	SEC15A	Exocyst complex component SEC15A	spike.area	3.16307	2.23743	2.12972	1.34631	4.6117	4.88148	28	1.45798	71	0.0404911	48
TraesKN2A01HG48610	TraesCS2A02G498200	XTH26	Probable xyloglucan endotransglucosylase/hydrolase protein 26	spike.area	0.0655772	0.262309	0	0	0	0	133.5	0	NA	0.0631188	51
TraesKN2A01HG53060	TraesCS2A02G707700LC	AtMYB103	myb domain protein 103	spike.area	0.437035	0.0024894	0.987384	0	1.66928	0	64	3.81955	26	0.000181677	10
TraesKN2B01HG07410	TraesCS2B02G085200		Putative F-box protein At4g05475	spike.area	0.176287	0	0	0	0.211526	0.546505	92	1.19989	93	0.821965	103
TraesKN2B01HG14340	TraesCS2B02G152800		ankyrin repeat family protein	spike.area	4.7308	4.3891	6.40064	3.5111	4.70415	5.17234	27	0.994368	126	0.835499	105.5
TraesKN2B01HG19340	*		agenet domain-containing protein / bromo-adjacent homology (BAH) domain-containing protein	spike.area	2.09584	3.15155	0.831119	1.89304	2.45172	1.55768	44	1.1698	96	0.375436	85
TraesKN2B01HG39750	TraesCS2B02G389600	RMA3	E3 ubiquitin-protein ligase RMA3	spike.area	10.8974	21.6183	7.78989	6.60911	7.44606	7.53494	22	0.683288	70	0.272391	73.5
TraesKN2B01HG39980	TraesCS2B02G391500		unknown protein%3B FUNCTIONS IN: molecular_function unknown%3B INVOLVED IN: biological_process unknown%3B LOCATED IN: chloroplast thylakoid membrane%2C chloroplast%2C chloroplast envelope%3B EXPRESSED IN: 24 plant structures%3B EXPRESSED DURING: 13 growth stages%3B /.../0201 Blast hits to 17322 proteins in 780 species: Archae - 12%3B Bacteria - 1396%3B Metazoa - 17338%3B Fungi - 3422%3B Plants - …	spike.area	4.37219	2.13652	6.38362	3.28627	4.96941	5.96868	26	1.13659	101	0.164221	62
TraesKN2B01HG40740	TraesCS2B02G400000	THA1	Probable low-specificity L-threonine aldolase 1	spike.area	9.84648	2.56854	2.43011	7.22521	10.7798	22.0986	13	1.09479	106	0.290694	76
TraesKN2B01HG55310	TraesCS2B02G542700	RABB1C	Ras-related protein RABB1c	spike.area	0.0332216	0.00885185	0.00416506	0.0249614	0.0640157	0.0552193	102	1.92693	49	0.397879	88
TraesKN2D01HG00770	TraesCS2D02G006900	CYP71B2	Cytochrome P450 71B2	spike.area	0.913573	0	2.77893	0.562516	2.24107	0.162136	51	2.45309	37	0.00105796	18
TraesKN2D01HG02650	*		*	spike.area	0.0349685	0	0.149505	0	0.0868282	0	98	2.48304	36	0.000404832	13
TraesKN2D01HG24380	TraesCS2D02G235700		*	spike.area	0.000663422	0	0	0	0	0.00265369	133.5	0	NA	NA	123
TraesKN2D01HG28030	TraesCS2D02G267900		Probable carbohydrate esterase At4g34215	spike.area	4.44792	4.5089	5.98552	3.02325	5.74698	3.71237	24	1.29206	85	0.0637644	52.5
TraesKN2D01HG38030	TraesCS2D02G358200		Uncharacterized protein At4g06744	spike.area	0	0	0	0	0	0	133.5	NA	133	NA	124
TraesKN2D01HG44020	TraesCS2D02G414200	NTBT8	NTBix hydrolase 8	spike.area	7.13811	6.53387	17.7976	8.88658	3.38719	3.91441	36	0.474522	44	0.0112045	37
TraesKN2D01HG49610	*	UGT76C2	TBP-glycosyltransferase 76C2	spike.area	0	0	0	0	0	0	133.5	NA	134	NA	125
TraesKN3A01HG09240	*	CYP71A18	Cytochrome P450 71A18	spike.area	0.000971524	0	0	0	0.00518146	0	113	5.33333	17	NA	126
TraesKN3A01HG12820	TraesCS3A02G129400		Pectin lyase-like superfamily protein	spike.area	4.46475	0.0599908	0.612207	19.5318	2.12876	1.24749	56	0.476793	46	0.958607	113.5
TraesKN3A01HG14030	*		CONTAINS InterPro DOMAIN/s: Putative harbinger transposase-derived nuclease (InterPro:IPR006912)%3B BEST Arabidopsis thaliana protein match is: unknown protein (TAIR:AT1G43722.1)%3B Has 1807 Blast hits to 1807 proteins in 277 species: Archae - 0%3B Bacter /.../%3B Metazoa - 736%3B Fungi - 347%3B Plants - 385%3B Viruses - 0%3B Other Eukaryotes - 339 (source: NCBI BLink).	spike.area	0.21315	0.291556	0.0672411	0.122733	0.302732	0.208325	91	1.42028	75	0.125505	59
TraesKN3A01HG36130	TraesCS3A02G348000	LAC12	Laccase-12	spike.area	4.75842	12.8246	3.07905	2.5498	2.8712	0.603793	39	0.603394	58	0.775194	100
TraesKN3A01HG43650	TraesCS3A02G419600		Class II aaRS and biotin synthetases superfamily protein	spike.area	20.1912	27.927	21.6403	12.1248	19.0261	18.6543	5	0.942297	116	0.755362	98.5
TraesKN3A01HG46780	TraesCS3A02G452200	FPF1	Flowering-promoting factor 1	spike.area	0.034517	0.0968467	0	0.00198446	0.0245786	0.0212991	107	0.712073	77	0.963654	116
TraesKN3A01HG49430	*	GCS1	Mannosyl-oligosaccharide glucosidase GCS1	spike.area	0.994379	0.0279679	2.42615	0.603736	2.25151	0.59504	50	2.26423	40	0.00248794	21
TraesKN3A01HG51350	*	ORG2	Transcription factor ORG2	spike.area	0.0930283	0	0.0114172	0.328238	0.149775	0.0078953	93	1.60999	65	0.315138	81
TraesKN3B01HG00360	*		*	spike.area	0.00202734	0.00323864	0	0	0.00649428	0	111	3.20336	29	NA	127
TraesKN3B01HG01400	*		E3 ubiquitin-protein ligase SINA-like 2	spike.area	0.0268427	0	0	0	0.0389675	0.0781453	104	1.4517	72	0.00416107	28
TraesKN3B01HG04880	TraesCS3B02G068800	GID2	F-box protein GID2	spike.area	2.43361	3.42326	1.49996	1.17092	1.71591	3.39606	63	0.705088	76	0.102177	57
TraesKN3B01HG24130	TraesCS3B02G256100		Pentatricopeptide repeat-containing protein At5g12100%2C mitochondrial	spike.area	1.37219	1.30256	0.514698	0.88346	2.36463	1.4928	47	1.72325	54	2.16e-05	4.5
TraesKN3B01HG42240	*		*	spike.area	1.30823	1.16665	2.02324	1.43292	1.27093	1.02676	75	0.971491	121	0.815275	101.5
TraesKN3B01HG42250	*	BT4	BTB/POZ and TAZ domain-containing protein 4	spike.area	1.70118	1.00949	0.301834	3.15114	1.8353	1.90448	61	1.07884	111	0.835499	105.5
TraesKN3D01HG13770	TraesCS3D02G149900		*	spike.area	0.93942	0.0226072	0.466483	0.217268	2.29142	1.62031	48	2.43919	38	0.000103039	8
TraesKN3D01HG21390	TraesCS3D02G213200	VHA-D2	V-type proton ATPase subunit d2	spike.area	18.5871	29.0674	24.5392	16.0372	14.7015	9.95716	7	0.790956	87	0.189996	67
TraesKN4A01HG04010	*		*	spike.area	0.0249788	0	0	0	0.13322	0	94	5.33333	18	1.35e-06	1
TraesKN4A01HG21860	TraesCS4A02G356800LC	CSTF64	Cleavage stimulating factor 64	spike.area	7.1872	10.5735	7.16325	4.87881	7.83531	5.05804	21	1.09018	107	0.296202	78
TraesKN4A01HG24490	TraesCS4A02G240200		Leucine-rich repeat protein kinase family protein	spike.area	2.19165	2.36391	4.59467	0.91464	4.14735	0.308853	32	1.89234	50	0.0103807	36
TraesKN4A01HG24560	*	FT	Protein FLOWERING LOCUS T	spike.area	0.499515	1.98022	0.0224886	0	0	0.00659297	133.5	0	NA	0.0312597	43
TraesKN4A01HG25220	TraesCS4A02G247900	CYS5	Cysteine proteinase inhibitor 5	spike.area	0.0964666	0	0	0	0	0.385866	133.5	0	NA	0.273103	75
TraesKN4A01HG35230	TraesCS4A02G354100	BHLH25	Transcription factor bHLH25	spike.area	1.18471	0.144993	3.28648	1.8737	2.0414	0.0142979	59	1.72312	55	0.326211	82
TraesKN4B01HG16140	TraesCS4B02G195900LC		*	spike.area	2.07676	2.17625	1.36079	2.04336	2.86998	1.7654	40	1.38195	78	1.22e-05	3
TraesKN4B01HG20030	*		*	spike.area	0.882678	0.783947	0.835785	0.682958	1.12017	0.976528	80	1.26906	86	0.00945275	35
TraesKN4B01HG29410	TraesCS4B02G256900	MAPR4	Membrane-associated progesterone-binding protein 4	spike.area	1.78393	1.56768	2.99914	1.8477	2.11516	1.09633	57	1.18567	94	0.067818	54
TraesKN4B01HG30170	TraesCS4B02G439300LC		CONTAINS InterPro DOMAIN/s: Putative harbinger transposase-derived nuclease (InterPro:IPR006912)%3B BEST Arabidopsis thaliana protein match is: unknown protein (TAIR:AT1G43722.1)%3B Has 1807 Blast hits to 1807 proteins in 277 species: Archae - 0%3B Bacter /.../%3B Metazoa - 736%3B Fungi - 347%3B Plants - 385%3B Viruses - 0%3B Other Eukaryotes - 339 (source: NCBI BLink).	spike.area	0	0	0	0	0	0	133.5	NA	135	NA	128
TraesKN4D01HG02540	TraesCS4D02G024900		GDSL esterase/lipase At5g03810	spike.area	11.1371	0.00477334	22.1048	4.86323	33.0103	5.08621	2	2.96399	32	4.64e-05	6
TraesKN4D01HG05070	*		*	spike.area	8.29695	10.7095	8.05484	6.84033	9.15697	6.45285	16	1.10366	103	0.296202	78
TraesKN4D01HG05200	*	MAP65-6	65-kDa microtubule-associated protein 6	spike.area	2.01636	5.68512	2.39911	0.58645	0.891318	0.0724247	84	0.442044	41	0.894871	109
TraesKN4D01HG11580	TraesCS4D02G111200		*	spike.area	1.19549	0.657604	1.50801	0.525047	1.37345	1.94649	71	1.14885	100	0.375436	85
TraesKN4D01HG14180	TraesCS4D02G136400	SCL14	Scarecrow-like protein 14	spike.area	0	0	0	0	0	0	133.5	NA	136	NA	129
TraesKN4D01HG14990	TraesCS4D02G144000		Late embryogenesis abundant protein (LEA) family protein	spike.area	1.77414	1.52935	2.37434	0.952986	2.86504	1.5165	41	1.61489	63	0.00183965	19
TraesKN4D01HG23240	TraesCS4D02G211800		*	spike.area	1.60238	1.02418	2.34719	1.24107	2.37754	1.49778	46	1.48376	69	0.00341888	25
TraesKN4D01HG23570	TraesCS4D02G215100	ASA2	Anthranilate synthase alpha subunit 2%2C chloroplastic	spike.area	4.69257	6.09354	3.26951	5.11736	4.97896	3.46973	25	1.06103	117	0.296202	78
TraesKN5A01HG01030	*		*	spike.area	0.00575115	0	0	0	0.0266985	0.00298075	106	4.64228	21	NA	130
TraesKN5A01HG15220	TraesCS5A02G148200	LSF2	Phosphoglucan phosphatase LSF2%2C chloroplastic	spike.area	1.27472	0.984917	1.81958	1.08892	2.08378	0.824654	58	1.63469	61	2.16e-05	4.5
TraesKN5A01HG15230	TraesCS5A02G148300		*	spike.area	0.487873	0.034363	0.432712	0.0320096	2.19955	0.0271053	53	4.50844	22	0.300762	80
TraesKN5A01HG23690	TraesCS5A02G232100	GCP3	Gamma-tubulin complex component 3	spike.area	2.71069	2.88394	3.00738	1.87398	4.4484	1.71336	30	1.64106	60	0.000348023	12
TraesKN5A01HG27530	TraesCS5A02G270000		*	spike.area	0.213107	0.545956	0.0442288	0.356261	0	0.0171598	133.5	0	NA	0.00332808	24
TraesKN5A01HG38180	TraesCS5A02G377200	LRX6	Leucine-rich repeat extensin-like protein 6	spike.area	0	0	0	0	0	0	133.5	NA	137	NA	131
TraesKN5A01HG38820	*		*	spike.area	0	0	0	0	0	0	133.5	NA	138	NA	132
TraesKN5A01HG41290	*	CYP709B2	cytochrome P450%2C family 709%2C subfamily B%2C polypeptide 2	spike.area	1.15774	0.660328	1.01614	1.22836	1.79592	1.19434	62	1.55123	66	7.11e-05	7
TraesKN5A01HG41300	TraesCS5A02G410100	CCR1	Cinnamoyl-CoA reductase 1	spike.area	0.940074	0.639232	0.255002	1.05995	1.54951	1.03647	66	1.64828	59	0.000232214	11
TraesKN5A01HG49030	TraesCS5A02G651600LC		*	spike.area	0	0	0	0	0	0	133.5	NA	139	NA	133
TraesKN5B01HG08930	TraesCS5B02G121400LC		*	spike.area	2.87006	5.89527	1.31969	1.96815	2.62062	1.48354	43	0.913088	104	0.567331	92.5
TraesKN5B01HG09160	*		*	spike.area	0.293806	0.111992	0.324681	0.436127	0.67008	0.0712351	90	2.28069	39	0.000434072	14
TraesKN5B01HG18640	TraesCS5B02G165700	ASK4	SKP1-like protein 4	spike.area	0	0	0	0	0	0	133.5	NA	140	NA	134
TraesKN5B01HG18660	TraesCS5B02G165900	COX19-2	cytochrome c oxidase 19-2	spike.area	2.34908	2.24635	3.05053	1.26058	2.20944	3.0222	52	0.940556	115	0.515469	90
TraesKN5B01HG19940	TraesCS5B02G178800	IPT3	Adenylate isopentenyltransferase 3%2C chloroplastic	spike.area	0.0187242	0	0	0	0.00538632	0.0708572	112	0.287665	28	0.825558	104
TraesKN5B01HG22080	*		*	spike.area	0.0176705	0	0.037141	0	0.0694818	0	100	3.93209	25	0.027579	42
TraesKN5B01HG23240	TraesCS5B02G210900		Pectin lyase-like superfamily protein	spike.area	3.50766	4.14656	5.71278	2.46051	3.66398	2.43432	34	1.04457	119	0.567331	92.5
TraesKN5B01HG23360	TraesCS5B02G212000		*	spike.area	0	0	0	0	0	0	133.5	NA	141	NA	135
TraesKN5B01HG29580	*	CDC20-1	Cell division cycle 20.1%2C cofactor of APC complex	spike.area	0.785303	0.805274	0.957037	0.637351	1.21068	0.471398	77	1.54167	67	0.091229	56
TraesKN5B01HG29920	*		*	spike.area	0.00045004	0	0	0	0.00240021	0	117	5.33333	16	NA	136
TraesKN5B01HG34820	TraesCS5B02G327700	APE2	DNA-(apurinic or apyrimidinic site) lyase 2	spike.area	1.07185	1.23967	0.741816	0.936607	1.4794	0.864824	68	1.38023	79	0.000512016	16
TraesKN5B01HG36890	TraesCS5B02G350000		*	spike.area	10.4907	41.9502	0.0117755	0.00159279	0.00462829	0.00203901	114	0.000441181	11	0.262267	72
TraesKN5B01HG53540	TraesCS5B02G714600LC		CONTAINS InterPro DOMAIN/s: Kinetochore protein Ndc80 (InterPro:IPR005550)%3B Has 24780 Blast hits to 15608 proteins in 1321 species: Archae - 545%3B Bacteria - 2969%3B Metazoa - 12597%3B Fungi - 2181%3B Plants - 1581%3B Viruses - 39%3B Other Eukaryotes - 4868 (s /.../ NCBI BLink).	spike.area	0.360685	0.188513	0.144127	0.188285	1.04597	0.25647	83	2.89996	33	4.32e-06	2
TraesKN5B01HG53790	TraesCS5B02G513700		*	spike.area	3.95615	0.0163257	2.60222	2.44405	5.98191	8.18771	23	1.51205	68	0.0229006	41
TraesKN5B01HG54110	TraesCS5B02G516900		*	spike.area	0	0	0	0	0	0	133.5	NA	142	NA	137
TraesKN5B01HG54300	TraesCS5B02G519100		*	spike.area	0.00896682	0.00601478	0	0	0.0330053	0.00509852	105	3.68083	27	NA	138
TraesKN5D01HG15140	TraesCS5D02G136900		signal recognition particle-related / SRP-related	spike.area	8.46755	10.5093	13.3136	5.85537	8.50487	5.93389	20	1.00441	127	0.755362	98.5
TraesKN5D01HG17570	TraesCS5D02G160200		*	spike.area	0.00148642	0.00297591	0	0	0.00395969	0	116	2.66391	34	NA	139
TraesKN5D01HG18960	TraesCS5D02G172800		Peptidase M1 family protein	spike.area	7.25648	6.56856	9.21739	8.98885	9.75475	3.79095	15	1.34428	82	0.000451071	15
TraesKN5D01HG28150	TraesCS5D02G263900		*	spike.area	0.0208577	0	0.0178704	0	0.0993274	0	97	4.76215	20	0.00292581	22
TraesKN5D01HG34570	TraesCS5D02G330520		Serpin-Z4	spike.area	0.000796321	0	0	0	0.00424705	0	115	5.33334	15	NA	140
TraesKN5D01HG39680	TraesCS5D02G378100		MATE efflux family protein	spike.area	2.3248	5.14209	0.550625	2.45373	1.1255	1.19737	79	0.484127	47	0.208701	69
TraesKN5D01HG47960	TraesCS5D02G462300	NOV	Histidine kinase-%2C DNA gyrase B-%2C and HSP90-like ATPase family protein	spike.area	3.31027	3.9608	2.80172	2.26431	3.2523	3.74195	37	0.982489	125	0.876251	108
TraesKN6A01HG03550	*		*	spike.area	2.85182	3.36472	2.17109	1.59085	3.12224	3.42222	38	1.09482	105	0.21852	70
TraesKN6A01HG13170	*		*	spike.area	1.14783	2.36113	0.456778	0.321445	1.11065	0.927739	81	0.967608	120	0.751135	97
TraesKN6B01HG04550	TraesCS6B02G063000	LPA3	Protein LOW PSII ACCUMULATION 3%2C chloroplastic	spike.area	7.89624	0.0930646	8.51784	25.751	8.57168	1.49095	19	1.08554	110	0.0637644	52.5
TraesKN6B01HG07340	*		*	spike.area	0.00873409	0	0	0	0.0465818	0	103	5.33333	19	NA	141
TraesKN6B01HG20790	TraesCS6B02G222000		Leucine-rich repeat (LRR) family protein	spike.area	5.29125	7.24722	5.24623	3.64882	4.57928	5.12358	29	0.865444	98	0.127058	60
TraesKN6B01HG21560	TraesCS6B02G390500LC		*	spike.area	0	0	0	0	0	0	133.5	NA	143	NA	142
TraesKN6B01HG25890	*	UPF2	Regulator of nonsense transcripts UPF2	spike.area	4.11892	6.27032	3.31538	3.1532	4.34434	2.92452	31	1.05473	118	0.389768	87
TraesKN6B01HG39220	TraesCS6B02G385900	GAE1	TBP-glucuronate 4-epimerase 1	spike.area	0	0	0	0	0	0	133.5	NA	144	NA	143
TraesKN6D01HG03650	TraesCS6D02G037400	PRP39	Tetratricopeptide repeat (TPR)-like superfamily protein	spike.area	7.97729	8.35182	8.40213	5.86721	11.3314	6.45733	11	1.42046	74	0.00794008	33
TraesKN6D01HG15500	TraesCS6D02G145100		Protein kinase superfamily protein	spike.area	21.1517	36.5014	10.4579	12.9077	13.02	23.4305	9	0.615555	62	0.0212234	40
TraesKN6D01HG16380	TraesCS6D02G153600	HMA5	Probable copper-transporting ATPase HMA5	spike.area	4.05629	11.624	1.03938	1.81722	2.15743	1.10055	55	0.531872	52	0.419377	89
TraesKN6D01HG26460	TraesCS6D02G237700		*	spike.area	1.29089	1.18942	2.17357	1.42864	1.37755	0.782736	70	1.06713	113	0.958607	113.5
TraesKN6D01HG31580	TraesCS6D02G285900		Protein of unknown function (DUF616)	spike.area	0.867661	0.686549	2.02368	0.634119	1.46697	0.196443	69	1.69071	56	0.000938844	17
TraesKN6D01HG35720	TraesCS6D02G326600	EIL5	ETHYLENE INSENSITIVE 3-like 5 protein	spike.area	0.108483	0	0	0	0	0.433931	133.5	0	NA	0.223149	71
TraesKN6D01HG38030	TraesCS6D02G458900LC		*	spike.area	0.721033	0.675787	0.687418	1.32622	0.701961	0.343499	88	0.973549	122	0.815275	101.5
TraesKN6D01HG41140	*		*	spike.area	1.21175	1.09478	0.910415	1.05754	1.34375	1.49604	73	1.10894	102	0.114104	58
TraesKN7A01HG07120	TraesCS7A02G087300	SOL1	carboxypeptidase D%2C putative	spike.area	1.31565	1.66328	1.43824	1.33609	1.34954	0.865978	72	1.02576	123	0.958607	113.5
TraesKN7A01HG08370	TraesCS7A02G099900	APG	GDSL esterase/lipase APG	spike.area	0.242824	0	0	0.201426	1.09364	0	82	4.50382	23	0.0355296	45
TraesKN7A01HG17770	TraesCS7A02G200100	SKOR	Potassium channel SKOR	spike.area	0.625705	0.0152821	0.112004	1.07165	1.65323	0.387879	65	2.64218	35	0.0504982	50
TraesKN7A01HG19160	TraesCS7A02G210100	ALDH2B7	Aldehyde dehydrogenase family 2 member B7%2C mitochondrial	spike.area	35.5573	36.0023	15.2932	61.205	32.65	28.1891	3	0.918235	108	0.735683	96
TraesKN7A01HG20040	*		*	spike.area	0	0	0	0	0	0	133.5	NA	145	NA	144
TraesKN7A01HG27920	TraesCS7A02G299400		*	spike.area	15.8409	29.9876	9.16886	19.0966	9.06782	7.66827	17	0.572431	53	0.375436	85
TraesKN7A01HG28080	TraesCS7A02G438700LC		*	spike.area	0.403509	0.467967	0.378212	0.487887	0.674018	0.085535	89	1.67039	57	0.172514	64.5
TraesKN7A01HG29840	TraesCS7A02G317700	CEL2	Endoglucanase 1	spike.area	1.2878	1.24629	0.969642	0.33749	3.97942	0.182403	33	3.09009	31	0.00302517	23
TraesKN7A01HG31240	TraesCS7A02G333000	ATEXO70F1	exocyst subunit exo70 family protein F1	spike.area	0.161757	0.178199	0.144675	0.464228	0.0149069	0.0371417	110	0.0921556	13	0.00192587	20
TraesKN7A01HG32590	*		*	spike.area	8.62992	4.50316	17.348	6.13865	8.81071	10.1305	18	1.02095	124	0.164221	62
TraesKN7A01HG32960	*		*	spike.area	0	0	0	0	0	0	133.5	NA	146	NA	145
TraesKN7B01HG27430	*		*	spike.area	0	0	0	0	0	0	133.5	NA	147	NA	146
TraesKN7B01HG31140	TraesCS7B02G275800	CIPK12	CBL-interacting serine/threonine-protein kinase 12	spike.area	0	0	0	0	0	0	133.5	NA	148	NA	147
TraesKN7B01HG49370	TraesCS7B02G449400		*	spike.area	1.31058	5.23512	0	0.0043338	0	0.00395142	133.5	0	NA	0.0397834	46.5
TraesKN7D01HG02500	TraesCS7D02G024900		*	spike.area	1.80187	2.21774	1.1445	2.35896	2.27588	0.941362	49	1.26307	88	0.0329113	44
TraesKN7D01HG08630	TraesCS7D02G110700LC		*	spike.area	0.143453	0.131698	0.10587	0.329584	0.108048	0.0609545	96	0.753196	83	0.691939	94
TraesKN7D01HG09210	TraesCS7D02G091800		*	spike.area	1.0905	0.259487	1.91405	0.904539	2.40395	0.664113	45	2.20445	42	0.000151846	9
TraesKN7D01HG19710	TraesCS7D02G187700		BTB/POZ domain-containing protein At5g41330	spike.area	1.73665	3.82001	0.943958	1.05089	1.27687	0.908802	74	0.735246	81	0.958607	113.5
TraesKN7D01HG19720	TraesCS7D02G187800		*	spike.area	0.00927226	0.00875329	0.0102798	0	0.0195076	0.00856512	109	2.10387	45	NA	148
TraesKN7D01HG21720	TraesCS7D02G206900		Methyltransferase family protein	spike.area	0.904596	0.654079	1.20819	0.708956	1.13431	0.977764	78	1.25394	89	0.0132248	38
TraesKN7D01HG23870	TraesCS7D02G276900LC		*	spike.area	47.3702	0.0580202	1.09872	225.048	24.1365	1.98488	4	0.50953	48	0.957731	111
TraesKN7D01HG25350	*	PSAA	Photosystem I P700 chlorophyll a apoprotein A1	spike.area	0	0	0	0	0	0	133.5	NA	149	NA	149
TraesKN1A01HG00360	*	DIR21	Dirigent protein 21	spike.PAratio	0.00779114	0.0311646	0	0	0	0	117.5	0	NA	NA	95
TraesKN1A01HG08680	TraesCS1A02G095800	PM25	Leucine aminopeptidase 1	spike.PAratio	2.60526	4.16997	0.376554	2.65118	0.726755	3.52935	60	0.278957	33	0.00165089	19
TraesKN1A01HG10530	TraesCS1A02G114800		*	spike.PAratio	0.00119847	0	0	0.00639186	0	0	117.5	0	NA	NA	96
TraesKN1A01HG31290	*		RNA-directed DNA polymerase (reverse transcriptase)-related family protein	spike.PAratio	1.13343	0.00378976	0.00230233	0.0107728	0.00793939	4.51475	93	0.00700474	14	0.329996	72
TraesKN1A01HG31300	*		DNAse I-like superfamily protein	spike.PAratio	0.223542	0	0	0	0	0.89417	117.5	0	NA	0.0787689	49
TraesKN1A01HG35590	TraesCS1A02G365700		Transducin/WD40 repeat-like superfamily protein	spike.PAratio	1.22458	1.20257	1.73249	0.880882	1.5252	1.02494	47	1.24549	84	0.0494345	43
TraesKN1A01HG35600	TraesCS1A02G365800	FPS1	Farnesyl pyrophosphate synthase 1%2C mitochondrial	spike.PAratio	13.0639	14.2317	15.6375	5.28636	10.7129	18.2057	7	0.820039	88	0.172514	57
TraesKN1A01HG36900	TraesCS1A02G402000		*	spike.PAratio	0.917172	0.494321	0.632234	0.375675	0.786913	1.98631	58	0.857978	93	0.696836	84
TraesKN1B01HG08260	TraesCS1B02G129400	AL2	PHD finger protein ALFIN-LIKE 2	spike.PAratio	15.9837	18.5771	18.0283	10.6537	13.8654	17.9543	5	0.867471	95	0.164221	56
TraesKN1B01HG13960	TraesCS1B02G182200	TIP3-1	Aquaporin TIP3-1	spike.PAratio	54.2966	0.485733	0.166582	0.0179343	0.0994288	216.53	73	0.00183121	13	0.183956	58
TraesKN1B01HG14660	*		*	spike.PAratio	0	0	0	0	0	0	117.5	NA	109	NA	97
TraesKN1B01HG27070	*		*	spike.PAratio	0.0909421	0	0	0	0.0735583	0.3086	76	0.808847	85	0.974356	93
TraesKN1B01HG38410	TraesCS1B02G418400	IAA8	Auxin-responsive protein IAA8	spike.PAratio	10.5269	7.35609	20.8888	9.44779	15.2596	5.77643	4	1.44958	71	0.00457759	29.5
TraesKN1B01HG42250	TraesCS1B02G762410LC		*	spike.PAratio	0	0	0	0	0	0	117.5	NA	110	NA	98
TraesKN1D01HG15050	TraesCS1D02G143300		*	spike.PAratio	4.60351	17.8456	0	0	0.00334286	0.565959	98	0.000726154	12	0.0143682	34
TraesKN1D01HG22620	TraesCS1D02G326100LC		*	spike.PAratio	0.0183555	0.00361725	0.0364904	0.0383535	0.00821188	0.0166357	92	0.447379	49	0.280114	66
TraesKN1D01HG25210	TraesCS1D02G246300	ISA2	Isoamylase 2%2C chloroplastic	spike.PAratio	0	0	0	0	0	0	117.5	NA	111	NA	99
TraesKN1D01HG32370	TraesCS1D02G431000LC		*	spike.PAratio	0.00383916	0	0.0190618	0	0	0.00582574	117.5	0	NA	NA	100
TraesKN1D01HG33350	*		*	spike.PAratio	0.0195817	0.0093084	0	0.00559505	0.0568172	0.0222091	80	2.90155	39	0.0338708	38
TraesKN2A01HG10100	*	ATG18C	Autophagy-related protein 18c	spike.PAratio	0.00797121	0	0.0262859	0	0.0249891	0	84	3.13493	37	NA	101
TraesKN2A01HG12530	*	GATL4	Probable galacturonosyltransferase-like 4	spike.PAratio	2.49053	0.346159	6.26848	0.937683	2.68553	3.76429	33	1.0783	101	0.532489	79
TraesKN2A01HG36750	TraesCS2A02G374100	ABCG11	ABC transporter G family member 11	spike.PAratio	6.66856	0.0383179	3.39698	14.6715	12.6127	4.47432	6	1.89137	56	0.0036649	26
TraesKN2A01HG40290	*		*	spike.PAratio	1.67205	2.66084	0.4887	1.10979	0.764284	2.37745	59	0.457095	51	0.0187263	35
TraesKN2A01HG42700	TraesCS2A02G434000		Vacuolar iron transporter homolog 4	spike.PAratio	0	0	0	0	0	0	117.5	NA	112	NA	102
TraesKN2A01HG44570	TraesCS2A02G453500		Protein of unknown function (DUF581)	spike.PAratio	0.122124	0.0943123	0.183699	0.0415513	0.0438253	0.2383	82	0.35886	40	0.162238	55
TraesKN2A01HG48610	TraesCS2A02G498200	XTH26	Probable xyloglucan endotransglucosylase/hydrolase protein 26	spike.PAratio	0.0655772	0.262309	0	0	0	0	117.5	0	NA	0.0631188	46
TraesKN2A01HG53060	TraesCS2A02G707700LC	AtMYB103	myb domain protein 103	spike.PAratio	0.437035	0.0024894	0.987384	0	1.66928	0	45	3.81955	31	0.000181677	9
TraesKN2B01HG01390	TraesCS2B02G004000	FLN2	fructokinase-like 2	spike.PAratio	1.69193	0.250802	3.06898	2.317	3.27111	0.791337	30	1.93336	54	0.00415852	28
TraesKN2B01HG11210	TraesCS2B02G538800LC		*	spike.PAratio	0	0	0	0	0	0	117.5	NA	113	NA	103
TraesKN2B01HG38780	TraesCS2B02G378800		Uncharacterized protein At4g06744	spike.PAratio	0.0128889	0	0.012277	0.00156914	0.058987	0	79	4.57657	28	5.48e-05	5
TraesKN2B01HG45780	TraesCS2B02G449100	2025-10-07	Organic cation/carnitine transporter 7	spike.PAratio	3.13623	4.83833	3.53636	2.74538	3.07028	1.57668	31	0.978972	107	0.979297	94
TraesKN2B01HG49410	TraesCS2B02G484600		unknown protein%3B Has 122 Blast hits to 122 proteins in 57 species: Archae - 0%3B Bacteria - 0%3B Metazoa - 46%3B Fungi - 30%3B Plants - 41%3B Viruses - 0%3B Other Eukaryotes - 5 (source: NCBI BLink).	spike.PAratio	1.56911	1.61742	2.72943	1.33546	2.19162	0.649011	39	1.39673	74	0.0433127	42
TraesKN2B01HG49420	TraesCS2B02G484700	HERK2	Probable receptor-like protein kinase At1g30570	spike.PAratio	0	0	0	0	0	0	117.5	NA	114	NA	104
TraesKN2D01HG00770	TraesCS2D02G006900	CYP71B2	Cytochrome P450 71B2	spike.PAratio	0.913573	0	2.77893	0.562516	2.24107	0.162136	36	2.45309	46	0.00105796	18
TraesKN2D01HG13640	TraesCS2D02G135300	KAS1	3-oxoacyl-	spike.PAratio	0.990353	0.010279	0.0184495	0.00497583	5.16422	0.0650093	20	5.21453	24	0.00202888	21
TraesKN2D01HG14680	TraesCS2D02G145800		Tetratricopeptide repeat (TPR)-like superfamily protein	spike.PAratio	6.02177	6.77634	4.66041	4.70999	8.25918	5.25366	10	1.37155	75	0.0404911	40.5
TraesKN2D01HG19130	TraesCS2D02G187700		*	spike.PAratio	0	0	0	0	0	0	117.5	NA	115	NA	105
TraesKN2D01HG23010	TraesCS2D02G222700	CRK29	Cysteine-rich receptor-like protein kinase 29	spike.PAratio	2.87225	0.877184	1.54284	6.0406	2.20074	3.6594	38	0.766206	78	0.0527469	45
TraesKN2D01HG34740	TraesCS2D02G327700	PER41	Peroxidase 41	spike.PAratio	0	0	0	0	0	0	117.5	NA	116	NA	106
TraesKN2D01HG38030	TraesCS2D02G358200		Uncharacterized protein At4g06744	spike.PAratio	0	0	0	0	0	0	117.5	NA	117	NA	107
TraesKN3A01HG12060	TraesCS3A02G148400LC		RNA binding%3BRNA-directed DNA polymerases	spike.PAratio	0	0	0	0	0	0	117.5	NA	118	NA	108
TraesKN3A01HG12070	TraesCS3A02G148500LC		*	spike.PAratio	0	0	0	0	0	0	117.5	NA	119	NA	109
TraesKN3A01HG32580	TraesCS3A02G295300		Transcription initiation factor IIF%2C beta subunit	spike.PAratio	0.290795	0.066191	0.23399	0.0202236	0.794434	0.369002	57	2.73194	42	0.000499324	15
TraesKN3A01HG38480	TraesCS3A02G370000	CPL2	RNA polymerase II C-terminal domain phosphatase-like 2	spike.PAratio	6.35079	6.55305	5.21628	5.03491	7.66793	6.71484	11	1.2074	89	0.000512016	16
TraesKN3A01HG46780	TraesCS3A02G452200	FPF1	Flowering-promoting factor 1	spike.PAratio	0.034517	0.0968467	0	0.00198446	0.0245786	0.0212991	85	0.712073	73	0.963654	92
TraesKN3B01HG00360	*		*	spike.PAratio	0.00202734	0.00323864	0	0	0.00649428	0	94	3.20336	36	NA	110
TraesKN3B01HG12480	TraesCS3B02G146900	CYP734A1	Cytochrome P450 734A1	spike.PAratio	0.860951	0.802458	0.403033	0.125093	2.06571	0.796728	41	2.39933	47	1.19e-09	1
TraesKN3B01HG15750	TraesCS3B02G178500		*	spike.PAratio	0	0	0	0	0	0	117.5	NA	120	NA	111
TraesKN3B01HG19550	TraesCS3B02G209700	PER72	Peroxidase 72	spike.PAratio	4.96148	19.1964	0.496718	0.188201	0.276707	0.0524391	64	0.055771	18	0.780551	87
TraesKN3B01HG26160	*		*	spike.PAratio	0.338928	0.00443897	0.0902811	0.0634238	0.696016	0.736554	61	2.05358	53	0.000418894	14
TraesKN3B01HG28770	*		*	spike.PAratio	0	0	0	0	0	0	117.5	NA	121	NA	112
TraesKN3B01HG28780	*		*	spike.PAratio	0	0	0	0	0	0	117.5	NA	122	NA	113
TraesKN3B01HG40120	TraesCS3B02G413500		CONTAINS InterPro DOMAIN/s: Plant nuclear matrix 1 (InterPro:IPR010604)%3B Has 30201 Blast hits to 17322 proteins in 780 species: Archae - 12%3B Bacteria - 1396%3B Metazoa - 17338%3B Fungi - 3422%3B Plants - 5037%3B Viruses - 0%3B Other Eukaryotes - 2996 (source: /.../BLink).	spike.PAratio	2.8406	3.03166	5.82304	1.7397	3.27458	1.65851	29	1.15278	94	0.228654	65
TraesKN3B01HG40130	TraesCS3B02G413600		TRAM%2C LAG1 and CLN8 (TLC) lipid-sensing domain containing protein	spike.PAratio	7.20322	7.2743	13.8177	7.46062	6.2623	4.33756	14	0.869375	96	0.450222	76
TraesKN3B01HG42240	*		*	spike.PAratio	1.30823	1.16665	2.02324	1.43292	1.27093	1.02676	52	0.971491	106	0.815275	88
TraesKN3B01HG44000	TraesCS3B02G451700	IDM1	Increased DNA methylation 1	spike.PAratio	0.579911	0.0876182	0.615292	0.166403	0.998663	1.05058	55	1.7221	59	0.00341888	24
TraesKN3B01HG46270	TraesCS3B02G474200	IRX10	Probable beta-1%2C4-xylosyltransferase IRX10	spike.PAratio	28.1111	30.7574	49.1302	7.08908	39.6755	22.0484	1	1.41138	72	0.010297	31
TraesKN3B01HG53480	*		*	spike.PAratio	0	0	0	0	0	0	117.5	NA	123	NA	114
TraesKN3D01HG17370	TraesCS3D02G183579		Pentatricopeptide repeat-containing protein At3g06920	spike.PAratio	1.9543	1.88781	1.65989	1.49087	3.30765	1.50054	28	1.6925	60	2.39e-09	2
TraesKN3D01HG34360	TraesCS3D02G333500		Leucine-rich repeat protein kinase family protein	spike.PAratio	0.120663	0.0776283	0.025182	0.0725967	0.196736	0.190435	67	1.63045	65	0.00227443	22
TraesKN3D01HG36190	TraesCS3D02G353400		Pentatricopeptide repeat-containing protein At4g11690	spike.PAratio	0.0363894	0.0150521	0.0351493	0.0194794	0.0930129	0.0285616	75	2.55604	44	0.00186005	20
TraesKN3D01HG41850	TraesCS3D02G407200	PER54	Peroxidase 54	spike.PAratio	0.138325	0.553301	0	0	0	0	117.5	0	NA	0.0977684	52
TraesKN3D01HG42030	TraesCS3D02G408700		unknown protein%3B BEST Arabidopsis thaliana protein match is: unknown protein (TAIR:AT5G40600.1)%3B Has 43 Blast hits to 43 proteins in 15 species: Archae - 0%3B Bacteria - 0%3B Metazoa - 3%3B Fungi - 0%3B Plants - 39%3B Viruses - 0%3B Other Eukaryotes - 1 (source /.../ BLink).	spike.PAratio	0.53854	0.00764339	0.110673	0.0759715	0.165832	1.90983	68	0.307929	35	0.395131	73
TraesKN3D01HG53060	TraesCS3D02G516400		DPP6 N-terminal domain-like protein	spike.PAratio	1.04087	4.03966	0	0	0.0190735	0.109504	86	0.0183246	17	0.0957351	51
TraesKN4A01HG23120	TraesCS4A02G228500		*	spike.PAratio	2.34044	3.48556	1.24274	2.07943	2.81134	1.58673	32	1.2012	90	0.133933	53.5
TraesKN4A01HG24490	TraesCS4A02G240200		Leucine-rich repeat protein kinase family protein	spike.PAratio	2.19165	2.36391	4.59467	0.91464	4.14735	0.308853	25	1.89234	55	0.0103807	32
TraesKN4A01HG26060	TraesCS4A02G413500LC		*	spike.PAratio	0.00243725	0	0	0	0.0129987	0	89	5.33333	23	NA	115
TraesKN4A01HG26070	TraesCS4A02G256900		zinc ion binding	spike.PAratio	1.3839	1.66337	0.988765	1.03105	1.15489	1.73838	54	0.834521	91	0.189996	60
TraesKN4A01HG42440	TraesCS4A02G420900	NAC043	NAC domain-containing protein 43	spike.PAratio	0.476339	0.387677	1.78104	0.312068	0.429779	0.070771	63	0.902255	99	0.591611	82
TraesKN4B01HG04610	TraesCS4B02G045000	HOP2	Homologous-pairing protein 2 homolog	spike.PAratio	0	0	0	0	0	0	117.5	NA	124	NA	116
TraesKN4B01HG18410	TraesCS4B02G155500		Protein LURP-one-related 11	spike.PAratio	9.88632	12.7928	17.7512	10.2319	5.61677	5.99042	16	0.568135	58	0.208701	63
TraesKN4B01HG18420	*		*	spike.PAratio	2.63711	1.98772	4.48525	2.33842	3.4289	1.99262	27	1.30025	79	0.0329113	37
TraesKN4B01HG31510	TraesCS4B02G276000	XRI1	Protein XRI1	spike.PAratio	0.199947	0.215541	0.329162	0.193996	0.264201	0.0760195	65	1.32135	77	0.396525	74
TraesKN4D01HG14180	TraesCS4D02G136400	SCL14	Scarecrow-like protein 14	spike.PAratio	0	0	0	0	0	0	117.5	NA	125	NA	117
TraesKN4D01HG17160	TraesCS4D02G206300LC		*	spike.PAratio	1.55696	0.236455	0.400685	3.07928	1.20188	2.58019	53	0.771939	82	0.735683	85
TraesKN4D01HG23570	TraesCS4D02G215100	ASA2	Anthranilate synthase alpha subunit 2%2C chloroplastic	spike.PAratio	4.69257	6.09354	3.26951	5.11736	4.97896	3.46973	22	1.06103	104	0.296202	69
TraesKN5A01HG00680	TraesCS5A02G008000		*	spike.PAratio	1.29017	0.242358	0.814951	0.849523	1.99199	2.3797	42	1.54398	68	0.00457759	29.5
TraesKN5A01HG07350	*	DCL2	Endoribonuclease Dicer homolog 2	spike.PAratio	3.38422	2.3573	6.39768	3.16714	5.04519	1.8215	21	1.4908	70	0.091229	50
TraesKN5A01HG13840	TraesCS5A02G245100LC		*	spike.PAratio	2.74558	2.36247	1.85861	1.0461	2.41139	5.09744	34	0.87828	97	0.585138	81
TraesKN5A01HG15220	TraesCS5A02G148200	LSF2	Phosphoglucan phosphatase LSF2%2C chloroplastic	spike.PAratio	1.27472	0.984917	1.81958	1.08892	2.08378	0.824654	40	1.63469	64	2.16e-05	4
TraesKN5A01HG18590	TraesCS5A02G182600	STP14	Sugar transport protein 14	spike.PAratio	11.2908	18.5228	0.542042	8.18119	5.26857	16.2819	18	0.466626	52	0.0765349	48
TraesKN5A01HG27020	TraesCS5A02G265400		Calcium-dependent lipid-binding (CaLB domain) plant phosphoribosyltransferase family protein	spike.PAratio	14.3854	9.09778	17.8602	7.06999	22.1046	17.6328	3	1.5366	69	0.199194	61.5
TraesKN5A01HG30520	*		*	spike.PAratio	5.60186	11.6618	2.73225	2.53464	4.58079	4.04293	23	0.817726	87	0.419377	75
TraesKN5A01HG38180	TraesCS5A02G377200	LRX6	Leucine-rich repeat extensin-like protein 6	spike.PAratio	0	0	0	0	0	0	117.5	NA	126	NA	118
TraesKN5A01HG41290	*	CYP709B2	cytochrome P450%2C family 709%2C subfamily B%2C polypeptide 2	spike.PAratio	1.15774	0.660328	1.01614	1.22836	1.79592	1.19434	44	1.55123	67	7.11e-05	6
TraesKN5A01HG41300	TraesCS5A02G410100	CCR1	Cinnamoyl-CoA reductase 1	spike.PAratio	0.940074	0.639232	0.255002	1.05995	1.54951	1.03647	46	1.64828	63	0.000232214	10
TraesKN5A01HG51530	TraesCS5A02G511000	DSEL	Phospholipase A1-IIgamma	spike.PAratio	1.41203	0	0.506146	0	7.11064	0.0620556	12	5.03577	25	0.00371045	27
TraesKN5A01HG52600	TraesCS5A02G521400	FPF1	Flowering-promoting factor 1	spike.PAratio	0.000867898	0	0	0	0.00462879	0	96	5.33334	21	NA	119
TraesKN5A01HG55000	TraesCS5A02G548100	DIR1	Dirigent protein 1	spike.PAratio	0.00315588	0	0.0037411	0	0.0143373	0	88	4.54304	29	NA	120
TraesKN5B01HG18660	TraesCS5B02G165900	COX19-2	cytochrome c oxidase 19-2	spike.PAratio	2.34908	2.24635	3.05053	1.26058	2.20944	3.0222	37	0.940556	103	0.515469	78
TraesKN5B01HG34320	*	CDC48E	Cell division control protein 48 homolog E	spike.PAratio	0.0248447	0	0.0519373	0	0.09788	0	74	3.93968	30	0.00349665	25
TraesKN5B01HG39220	TraesCS5B02G372100		*	spike.PAratio	5.96007	0.0636198	0.00780814	0	0.0666529	23.7228	77	0.0111832	15	0.865472	89
TraesKN5B01HG47330	*	LECRK42	L-type lectin-domain containing receptor kinase IV.2	spike.PAratio	0	0	0	0	0	0	117.5	NA	127	NA	121
TraesKN5B01HG54110	TraesCS5B02G516900		*	spike.PAratio	0	0	0	0	0	0	117.5	NA	128	NA	122
TraesKN5B01HG54300	TraesCS5B02G519100		*	spike.PAratio	0.00896682	0.00601478	0	0	0.0330053	0.00509852	83	3.68083	32	NA	123
TraesKN5B01HG56350	TraesCS5B02G786200LC		*	spike.PAratio	0	0	0	0	0	0	117.5	NA	129	NA	124
TraesKN5D01HG07840	TraesCS5D02G075300		*	spike.PAratio	0	0	0	0	0	0	117.5	NA	130	NA	125
TraesKN5D01HG10070	TraesCS5D02G096300		GDSL esterase/lipase At3g50400	spike.PAratio	4.80156	5.83083	6.46989	5.76475	5.2637	1.86915	19	1.09625	100	0.549779	80
TraesKN5D01HG15140	TraesCS5D02G136900		signal recognition particle-related / SRP-related	spike.PAratio	8.46755	10.5093	13.3136	5.85537	8.50487	5.93389	8	1.00441	108	0.755362	86
TraesKN5D01HG17620	TraesCS5D02G232910LC		*	spike.PAratio	1.18259	0.643352	1.30545	2.13359	1.89004	0.41656	43	1.59822	66	0.000266319	11
TraesKN5D01HG25410	TraesCS5D02G235100	CNGC5	Probable cyclic nucleotide-gated ion channel 5	spike.PAratio	0.115045	0.140855	0.00690953	0.247513	0.15243	0.0159132	70	1.32496	76	0.685263	83
TraesKN5D01HG45930	TraesCS5D02G442500	BPM2	BTB/POZ and MATH domain-containing protein 2	spike.PAratio	0.250771	0	0.0144338	0.0114367	0.137834	0.883914	71	0.54964	57	0.287383	68
TraesKN5D01HG50580	*	AXR1	NEDD8-activating enzyme E1 regulatory subunit	spike.PAratio	0.909961	0.456435	1.28397	0.662634	0.952545	1.33004	56	1.0468	105	0.133933	53.5
TraesKN5D01HG52540	TraesCS5D02G510100		Probable protein phosphatase 2C 42	spike.PAratio	3.36556	1.86312	3.99929	2.0472	4.37565	4.78234	24	1.30013	80	0.0378208	39
TraesKN5D01HG54810	TraesCS5D02G532000		Pectin lyase-like superfamily protein	spike.PAratio	0.0203396	0	0	0	0.100993	0.00561406	72	4.96531	26	0.000342643	12
TraesKN6A01HG22800	TraesCS6A02G393000LC		*	spike.PAratio	1.69428	2.73957	1.11821	2.20451	1.43372	0.749782	49	0.846213	92	0.498726	77
TraesKN6A01HG26570	TraesCS6A02G260900	HST	Shikimate O-hydroxycinnamoyltransferase	spike.PAratio	0.669148	2.65522	0	0	0.0108451	0.0132361	90	0.0162073	16	0.186342	59
TraesKN6B01HG07340	*		*	spike.PAratio	0.00873409	0	0	0	0.0465818	0	81	5.33333	22	NA	126
TraesKN6B01HG10310	TraesCS6B02G630100LC		*	spike.PAratio	0	0	0	0	0	0	117.5	NA	131	NA	127
TraesKN6B01HG18430	TraesCS6B02G196600		unknown protein%3B FUNCTIONS IN: molecular_function unknown%3B INVOLVED IN: N-terminal protein myristoylation%3B LOCATED IN: cellular_component unknown%3B BEST Arabidopsis thaliana protein match is: unknown protein (TAIR:AT3G50800.1)%3B Has 1807 Blast hits to /.../proteins in 277 species: Archae - 0%3B Bacteria - 0%3B Metazoa - 736%3B Fungi - 347%3B Plants - 385%3B Viruses - 0%3B Other Eukaryotes…	spike.PAratio	0	0	0	0	0	0	117.5	NA	132	NA	128
TraesKN6B01HG24160	TraesCS6B02G243000		*	spike.PAratio	4.1511	3.30351	5.42587	3.38638	5.39105	4.00489	17	1.2987	81	0.0404911	40.5
TraesKN6D01HG14190	TraesCS6D02G162610LC		CONTAINS InterPro DOMAIN/s: Ribonuclease H2%2C subunit C (InterPro:IPR013924)%3B Has 30201 Blast hits to 17322 proteins in 780 species: Archae - 12%3B Bacteria - 1396%3B Metazoa - 17338%3B Fungi - 3422%3B Plants - 5037%3B Viruses - 0%3B Other Eukaryotes - 2996 (sou /.../CBI BLink).	spike.PAratio	3.49798	2.85116	4.78611	2.37023	5.77903	2.63574	15	1.65211	62	0.000396601	13
TraesKN6D01HG15830	TraesCS6D02G148000	NAS4	Probable nicotianamine synthase 4	spike.PAratio	0	0	0	0	0	0	117.5	NA	133	NA	129
TraesKN6D01HG26460	TraesCS6D02G237700		*	spike.PAratio	1.29089	1.18942	2.17357	1.42864	1.37755	0.782736	50	1.06713	102	0.958607	91
TraesKN6D01HG31580	TraesCS6D02G285900		Protein of unknown function (DUF616)	spike.PAratio	0.867661	0.686549	2.02368	0.634119	1.46697	0.196443	48	1.69071	61	0.000938844	17
TraesKN6D01HG37750	*		*	spike.PAratio	1.14485	0.820076	1.31126	1.9374	0.157664	1.53239	69	0.137716	19	0.315371	70
TraesKN6D01HG40070	TraesCS6D02G370800	NAS3	Nicotianamine synthase 3	spike.PAratio	51.5482	206.161	0	0	0.00407786	0.0289641	97	7.91e-05	11	0.0682975	47
TraesKN7A01HG29840	TraesCS7A02G317700	CEL2	Endoglucanase 1	spike.PAratio	1.2878	1.24629	0.969642	0.33749	3.97942	0.182403	26	3.09009	38	0.00302517	23
TraesKN7A01HG33680	TraesCS7A02G355600		SWIM zinc finger family protein / mitogen-activated protein kinase kinase kinase (MAPKKK)-related	spike.PAratio	0.623671	1.3802	0.580974	0.103311	0.508571	0.365091	62	0.815448	86	0.957804	90
TraesKN7A01HG48990	TraesCS7A02G508600		*	spike.PAratio	0.00355276	0.00491383	0.00539972	0	0.00879648	0	91	2.47595	45	NA	130
TraesKN7B01HG00750	*		WAT1-related protein At1g44800	spike.PAratio	0.0324446	0.0510052	0	0	0.0050847	0.0749598	95	0.156719	20	0.281816	67
TraesKN7B01HG02500	TraesCS7B02G022000		Probable inactive nicotinamidase At3g16190	spike.PAratio	0.594958	1.02413	0.233254	1.01106	0.224519	0.312385	66	0.377369	43	0.0306604	36
TraesKN7B01HG08910	TraesCS7B02G134100LC		*	spike.PAratio	0.283896	0	0.235567	0	1.31511	0.0314664	51	4.63237	27	7.41e-05	7
TraesKN7B01HG12490	TraesCS7B02G113600	NPF3.1	Protein NRT1/ PTR FAMILY 3.1	spike.PAratio	6.89011	0.424874	4.18284	8.61327	23.5369	0.93154	2	3.41604	34	4.32e-06	3
TraesKN7B01HG22700	TraesCS7B02G348700LC		PIF1 helicase	spike.PAratio	0.0143738	0	0	0.00654818	0	0.0525842	117.5	0	NA	0.223149	64
TraesKN7B01HG23270	TraesCS7B02G204100	CYP89A6	cytochrome P450%2C family 87%2C subfamily A%2C polypeptide 6	spike.PAratio	0	0	0	0	0	0	117.5	NA	134	NA	131
TraesKN7B01HG36230	TraesCS7B02G326900	XTH23	Probable xyloglucan endotransglucosylase/hydrolase protein 23	spike.PAratio	0.00715696	0	0.0296394	0.00150047	0.0169104	0	87	2.36279	48	NA	132
TraesKN7B01HG39170	TraesCS7B02G353900	TAF7	Transcription initiation factor TFIID subunit 7	spike.PAratio	5.31038	3.57651	7.31719	4.2079	6.65406	5.85993	13	1.25303	83	0.0112045	33
TraesKN7D01HG02590	TraesCS7D02G032400LC		*	spike.PAratio	0.000761881	0	0	0	0	0.00304752	117.5	0	NA	NA	133
TraesKN7D01HG03260	TraesCS7D02G032300		*	spike.PAratio	0.212514	0.00118477	0	0	0	0.848871	117.5	0	NA	0.0502751	44
TraesKN7D01HG09210	TraesCS7D02G091800		*	spike.PAratio	1.0905	0.259487	1.91405	0.904539	2.40395	0.664113	35	2.20445	50	0.000151846	8
TraesKN7D01HG09620	TraesCS7D02G096500		unknown protein%3B FUNCTIONS IN: molecular_function unknown%3B INVOLVED IN: biological_process unknown%3B LOCATED IN: endomembrane system%3B EXPRESSED IN: 22 plant structures%3B EXPRESSED DURING: 13 growth stages%3B Has 30 Blast hits to 30 proteins in 12 specie /.../hae - 0%3B Bacteria - 0%3B Metazoa - 0%3B Fungi - 0%3B Plants - 30%3B Viruses - 0%3B Other Eukaryotes - 0 (source: NCBI BLink).	spike.PAratio	7.49284	7.10604	5.27373	6.34245	8.49553	9.09996	9	1.13382	98	0.199194	61.5
TraesKN7D01HG24150	TraesCS7D02G228800		*	spike.PAratio	0	0	0	0	0	0	117.5	NA	135	NA	134
TraesKN7D01HG25350	*	PSAA	Photosystem I P700 chlorophyll a apoprotein A1	spike.PAratio	0	0	0	0	0	0	117.5	NA	136	NA	135
TraesKN7D01HG55970	TraesCS7D02G516800	ATJ11	Chaperone protein dnaJ 11%2C chloroplastic	spike.PAratio	0.00179975	0.00719899	0	0	0	0	117.5	0	NA	NA	136
TraesKN7D01HG55980	*		*	spike.PAratio	0.178843	0.254863	0.00509836	0.545943	0.0646671	0	78	0.361587	41	0.321955	71
TraesKN1A01HG13730	TraesCS1A02G145500		*	spike.roundness	2.592	2.96093	2.06901	1.92858	3.62494	2.20744	45	1.39851	77	0.000396601	4
TraesKN1A01HG24880	*		*	spike.roundness	0.534813	0.435258	0.219802	1.14112	0.470457	0.385411	82	0.879665	105	1	113.5
TraesKN1A01HG33270	TraesCS1A02G341200		*	spike.roundness	0.627353	0.0216383	0.00712542	3.23827	0.0570246	0.0127363	98	0.0908972	20	0.281104	76
TraesKN1B01HG22940	TraesCS1B02G265200	MBD1	Methyl-CpG-binding domain-containing protein 1	spike.roundness	7.73992	7.26817	8.57705	4.33857	7.15043	10.7862	28	0.923838	117	0.677689	99
TraesKN1B01HG26260	TraesCS1B02G295400		*	spike.roundness	0.0176652	0.00893619	0.0182322	0.0154921	0.0470459	0.00570506	99	2.6632	44	0.0538769	43
TraesKN1B01HG26270	TraesCS1B02G295500		SNARE-like superfamily protein	spike.roundness	5.57282	5.45998	15.4573	3.87105	5.02429	2.43117	37	0.901569	110	0.640003	96
TraesKN1D01HG03790	TraesCS1D02G040900	COX10	Protoheme IX farnesyltransferase%2C mitochondrial	spike.roundness	0.0406559	0.126669	0	0.00869752	0.0301724	0.00680165	100	0.742143	78	0.307289	78
TraesKN1D01HG05580	TraesCS1D02G057600		*	spike.roundness	22.3218	77.8154	11.8923	5.35774	1.94289	0.050377	61	0.0870398	19	0.213996	68
TraesKN1D01HG08620	*		*	spike.roundness	2.68834	3.55346	1.23179	2.27039	4.04065	1.85072	40	1.50303	65	0.000451071	7
TraesKN1D01HG09300	*		*	spike.roundness	0	0	0	0	0	0	131.5	NA	126	NA	115
TraesKN1D01HG18790	TraesCS1D02G177900		unknown protein%3B FUNCTIONS IN: molecular_function unknown%3B INVOLVED IN: biological_process unknown%3B LOCATED IN: endomembrane system%3B BEST Arabidopsis thaliana protein match is: unknown protein (TAIR:AT5G24610.1)%3B Has 55 Blast hits to 55 proteins in /.../cies: Archae - 0%3B Bacteria - 0%3B Metazoa - 0%3B Fungi - 0%3B Plants - 55%3B Viruses - 0%3B Other Eukaryotes - 0 (source: NCBI BLink).	spike.roundness	4.69929	7.4813	5.6215	4.54292	3.91772	2.15961	42	0.833684	97	0.603192	93
TraesKN1D01HG18800	TraesCS1D02G177900		unknown protein%3B FUNCTIONS IN: molecular_function unknown%3B INVOLVED IN: biological_process unknown%3B LOCATED IN: endomembrane system%3B BEST Arabidopsis thaliana protein match is: unknown protein (TAIR:AT5G24610.1)%3B Has 55 Blast hits to 55 proteins in /.../cies: Archae - 0%3B Bacteria - 0%3B Metazoa - 0%3B Fungi - 0%3B Plants - 55%3B Viruses - 0%3B Other Eukaryotes - 0 (source: NCBI BLink).	spike.roundness	0	0	0	0	0	0	131.5	NA	127	NA	116
TraesKN1D01HG24660	TraesCS1D02G241400		*	spike.roundness	1.05382	1.03048	0.561627	0.176823	3.34386	0.263469	48	3.17309	39	0.0011628	13
TraesKN1D01HG25750	TraesCS1D02G192400LC		*	spike.roundness	0.0499863	0.0509298	0.0363613	0.0389789	0.0895573	0.0344325	92	1.79164	56	0.0269256	35
TraesKN1D01HG29470	*	MCM8	minichromosome maintenance 8	spike.roundness	0.650301	0.443776	0.556956	0.437237	1.1339	0.700596	67	1.74366	57	0.0404911	40
TraesKN1D01HG35020	*	CYP71A22	Cytochrome P450 71A22	spike.roundness	0.740158	0	0	0.0126971	0.00682663	2.94599	111	0.00922321	13	0.177424	65
TraesKN2A01HG01430	*		*	spike.roundness	1.53486	0.021198	0.00303184	0	8.11095	0.0335139	24	5.28449	30	0.115061	54
TraesKN2A01HG03640	TraesCS2A02G045400	GSTF13	Glutathione S-transferase F13	spike.roundness	0.306003	0.673241	0	0.120327	0.0741564	0.404906	94	0.242339	33	0.101779	53
TraesKN2A01HG06250	TraesCS2A02G076700		Translation elongation factor EF1A/initiation factor IF2gamma family protein	spike.roundness	9.69752	6.44212	12.9424	8.05583	12.2501	10.6473	13	1.26322	87	0.0121792	27
TraesKN2A01HG17830	TraesCS2A02G192200	SAE2	SUMO-activating enzyme subunit 2	spike.roundness	8.40411	9.20008	8.49629	5.86282	9.49313	8.65124	20	1.12958	107	0.272391	73.5
TraesKN2A01HG30260	TraesCS2A02G307400	PME51	Probable pectinesterase/pectinesterase inhibitor 51	spike.roundness	0.782686	0.015277	1.10512	0.520523	1.14642	1.3127	66	1.46473	69	0.0229006	32
TraesKN2A01HG33790	TraesCS2A02G345600		Protein of unknown function (DUF1195)	spike.roundness	1.91208	2.88921	3.33756	0.838015	2.27426	0.756109	56	1.18942	99	0.482267	88
TraesKN2A01HG44740	*		*	spike.roundness	9.2517	1.81341	8.80262	2.86817	10.5859	20.7015	16	1.14421	104	0.21852	70
TraesKN2A01HG51620	*		Wound-responsive family protein	spike.roundness	12.5202	4.9594	14.0554	4.26232	8.76274	28.325	21	0.699886	74	0.515469	89.5
TraesKN2B01HG12240	TraesCS2B02G130100		*	spike.roundness	0.122133	0.479249	0	0	0.00740366	0.00372916	109	0.0606197	17	0.21173	67
TraesKN2B01HG18940	TraesCS2B02G195400	UBP1B	Oligouridylate-binding protein 1B	spike.roundness	7.87991	7.0836	7.90138	5.13633	7.15808	11.2646	27	0.908396	111	0.79517	103.5
TraesKN2B01HG19700	TraesCS2B02G203000		*	spike.roundness	0.0636916	0.0827674	0.0444017	0.125167	0.0212078	0.0400175	103	0.332977	41	0.133536	58
TraesKN2B01HG21620	TraesCS2B02G300700LC		*	spike.roundness	0	0	0	0	0	0	131.5	NA	128	NA	117
TraesKN2B01HG24040	TraesCS2B02G330500LC		*	spike.roundness	0.202165	0.00276369	0	0	0	0.805898	131.5	0	NA	0.0977684	51
TraesKN2B01HG45640	TraesCS2B02G447800		Late embryogenesis abundant protein (LEA) family protein	spike.roundness	15.659	0.0564802	0.00594552	0	0.0109772	62.5685	106	0.000701013	9	0.926144	110
TraesKN2B01HG52320	TraesCS2B02G513700	KCR2	Very-long-chain 3-oxoacyl-CoA reductase-like protein At1g24470	spike.roundness	0.0441309	0	0	0	0.00695256	0.171309	110	0.157544	22	0.969059	111
TraesKN2B01HG61650	TraesCS2B02G607300		adenosine deaminases%3BRNA binding%3BRNA binding%3Badenosine deaminases	spike.roundness	0.589875	0.589834	0.517302	0.421855	0.754317	0.628885	76	1.27877	85	0.00794008	26
TraesKN2B01HG63280	TraesCS2B02G922400LC		*	spike.roundness	0.0684476	0.0591415	0	0	0.0602794	0.169439	97	0.880665	106	0.861248	107
TraesKN2D01HG02680	*	CYP71B4	Cytochrome P450 71B4	spike.roundness	0.706169	2.80743	0	0.0229938	0	0	131.5	0	NA	0.0787689	47
TraesKN2D01HG14630	TraesCS2D02G144700		*	spike.roundness	13.287	15.9819	10.9449	10.4671	17.142	10.987	9	1.29013	83	0.00147929	16
TraesKN2D01HG16380	*		unknown protein%3B FUNCTIONS IN: molecular_function unknown%3B INVOLVED IN: N-terminal protein myristoylation%3B LOCATED IN: plasma membrane%3B EXPRESSED IN: 23 plant structures%3B EXPRESSED DURING: 14 growth stages%3B CONTAINS InterPro DOMAIN/s: Protein of unk /.../unction DUF632 (InterPro:IPR006867)%3B BEST Arabidopsis thaliana protein match is: Protein of unknown function (DUF630 and DUF632) (…	spike.roundness	9.20843	11.0736	22.6231	8.11774	8.46065	2.01475	23	0.918794	116	0.896753	109
TraesKN2D01HG18380	TraesCS2D02G180400		agenet domain-containing protein / bromo-adjacent homology (BAH) domain-containing protein	spike.roundness	1.13378	1.69142	0.444945	0.943774	1.38683	0.873281	63	1.22319	94	0.172514	64
TraesKN2D01HG38450	*		*	spike.roundness	0.00389435	0	0.0193692	0	0.00785704	0	108	2.01755	48	NA	118
TraesKN2D01HG39600	TraesCS2D02G373400		*	spike.roundness	5.37756	6.55715	3.53396	4.25966	5.89397	5.5709	33	1.09603	113	0.347731	81
TraesKN2D01HG46770	TraesCS2D02G438300	DIR1	Putative lipid-transfer protein DIR1	spike.roundness	0.000865631	0	0	0	0.0046167	0	114	5.33334	25	NA	119
TraesKN2D01HG49850	TraesCS2D02G465300		*	spike.roundness	1.39432	0.0522081	0.191368	5.99622	1.12056	0.0917855	68	0.803666	91	0.00341888	20
TraesKN2D01HG60190	*		*	spike.roundness	1.76279	1.82708	0.773116	0.932477	2.5324	2.23885	54	1.43659	73	0.00132348	15
TraesKN3A01HG07390	*	BPM1	BTB/POZ and MATH domain-containing protein 1	spike.roundness	0.0029259	0.00796917	0.00746887	0	0	0	131.5	0	NA	NA	120
TraesKN3A01HG08370	TraesCS3A02G107400LC		*	spike.roundness	22.7791	85.183	2.83457	0.97102	0.425234	3.46881	84	0.0186677	15	0.00230688	18
TraesKN3A01HG23580	TraesCS3A02G219800		GDSL esterase/lipase At2g27360	spike.roundness	4.13265	6.5275	1.58779	6.98308	3.93207	1.02284	41	0.951465	122	0.621483	94
TraesKN3A01HG38760	TraesCS3A02G372900	CHIB1	Acidic endochitinase	spike.roundness	0	0	0	0	0	0	131.5	NA	129	NA	121
TraesKN3A01HG45900	*		Putative F-box/FBD/LRR-repeat protein At4g00315	spike.roundness	0	0	0	0	0	0	131.5	NA	130	NA	122
TraesKN3B01HG08190	TraesCS3B02G129800LC		Ribonuclease H-like superfamily protein	spike.roundness	0	0	0	0	0	0	131.5	NA	131	NA	123
TraesKN3B01HG19720	TraesCS3B02G207700		*	spike.roundness	16.0886	58.874	5.52203	1.99785	0.521153	0.830125	79	0.0323927	16	0.255582	71
TraesKN3B01HG26160	*		*	spike.roundness	0.338928	0.00443897	0.0902811	0.0634238	0.696016	0.736554	77	2.05358	47	0.000418894	6
TraesKN3B01HG36900	TraesCS3B02G568100LC		*	spike.roundness	6.32797	8.70155	4.31835	10.1573	3.67771	4.07492	44	0.581183	58	0.0265383	34
TraesKN3B01HG41550	TraesCS3B02G426300	4CLL9	4-coumarate--CoA ligase-like 9	spike.roundness	6.57883	1.58726	9.54302	10.1354	10.7278	4.30916	15	1.63065	60	0.00279613	19
TraesKN3B01HG51500	*		*	spike.roundness	0.445227	1.72507	0	0	0	0.0558358	131.5	0	NA	0.0144653	29
TraesKN3B01HG53860	*	CCR3	Putative serine/threonine-protein kinase-like protein CCR3	spike.roundness	0.967738	3.44765	0.260727	0.158323	0.167449	0.0486064	89	0.173032	24	0.118031	55
TraesKN3B01HG57090	*		Nuclear transport factor 2 (NTF2) family protein	spike.roundness	0.821888	1.34336	0.124768	1.84934	0.440697	0.164287	83	0.536201	53	0.0353139	39
TraesKN3D01HG10490	*		unknown protein%3B Has 46 Blast hits to 40 proteins in 10 species: Archae - 0%3B Bacteria - 0%3B Metazoa - 0%3B Fungi - 0%3B Plants - 44%3B Viruses - 0%3B Other Eukaryotes - 2 (source: NCBI BLink).	spike.roundness	3.04102	3.59822	2.13072	2.58633	3.12553	3.21661	50	1.02779	124	0.716171	100
TraesKN3D01HG20760	TraesCS3D02G208400		GDSL esterase/lipase At3g26430	spike.roundness	0.910929	0.87179	0.730379	0.799556	1.19375	0.911754	65	1.31048	82	0.000938844	11
TraesKN3D01HG21010	TraesCS3D02G210500		Protein ROOT HAIR DEFECTIVE 3 homolog 1	spike.roundness	10.1602	13.8753	13.2243	7.77242	8.75832	7.75512	22	0.862026	102	0.272391	73.5
TraesKN3D01HG24420	TraesCS3D02G242400		pfkB-like carbohydrate kinase family protein	spike.roundness	6.16463	9.14283	6.70051	5.04695	5.51511	4.24389	34	0.894638	108	0.515469	89.5
TraesKN3D01HG29460	*		Inorganic pyrophosphatase 2	spike.roundness	9.78033	0.179265	5.989	42.745	3.4838	1.27593	46	0.356205	42	0.751239	102
TraesKN3D01HG42310	TraesCS3D02G412500	RPN2	Dolichyl-diphosphooligosaccharide--protein glycosyltransferase subunit 2	spike.roundness	13.1221	13.3946	23.4248	9.95476	12.3862	10.6259	12	0.943918	120	1	113.5
TraesKN3D01HG42430	*		*	spike.roundness	0.226096	0.728713	0	0.0999904	0.0162465	0.0884952	105	0.0718566	18	0.157769	61
TraesKN3D01HG45640	TraesCS3D02G537600LC	LECRK82	L-type lectin-domain containing receptor kinase VIII.2	spike.roundness	0.000982207	0	0	0	0.00523844	0	112	5.33333	26	NA	124
TraesKN3D01HG46740	TraesCS3D02G455600	GRXC12	Putative glutaredoxin-C12	spike.roundness	0	0	0	0	0	0	131.5	NA	132	NA	125
TraesKN4A01HG09030	*		*	spike.roundness	0	0	0	0	0	0	131.5	NA	133	NA	126
TraesKN4A01HG18390	TraesCS4A02G184600		unknown protein%3B Has 3675 Blast hits to 2315 proteins in 312 species: Archae - 2%3B Bacteria - 342%3B Metazoa - 1190%3B Fungi - 281%3B Plants - 114%3B Viruses - 4%3B Other Eukaryotes - 1742 (source: NCBI BLink).	spike.roundness	4.75759	3.25411	8.75422	5.06632	5.97225	3.12024	32	1.25531	89	0.0285379	36.5
TraesKN4A01HG19040	TraesCS4A02G190600		unknown protein%3B FUNCTIONS IN: molecular_function unknown%3B INVOLVED IN: biological_process unknown%3B LOCATED IN: endoplasmic reticulum%3B EXPRESSED IN: 25 plant structures%3B EXPRESSED DURING: 15 growth stages%3B BEST Arabidopsis thaliana protein match is: /.../wn protein (TAIR:AT1G55546.1)%3B Has 49 Blast hits to 49 proteins in 14 species: Archae - 0%3B Bacteria - 0%3B Metazoa - 0%3B Fungi …	spike.roundness	4.23066	6.47124	6.66496	3.22621	3.38369	2.1615	47	0.799802	90	0.450222	87
TraesKN4A01HG34420	TraesCS4A02G509400LC		*	spike.roundness	0.000843305	0	0	0	0	0.00337322	131.5	0	NA	NA	127
TraesKN4A01HG45940	*		*	spike.roundness	0.000851699	0	0	0	0.0045424	0	115	5.33333	27	NA	128
TraesKN4A01HG47170	TraesCS4A02G472200	RPL9B	60S ribosomal protein L9-1	spike.roundness	181.232	163.123	286.645	106.427	216.34	176.407	1	1.19372	98	0.361423	82
TraesKN4B01HG00900	TraesCS4B02G010200	EXL3	GDSL esterase/lipase EXL3	spike.roundness	0.271621	0	0.683569	0.010535	0.918481	0.0479369	74	3.38148	38	0.000201475	3
TraesKN4B01HG11090	TraesCS4B02G127300LC		unknown protein%3B Has 286 Blast hits to 266 proteins in 81 species: Archae - 2%3B Bacteria - 25%3B Metazoa - 90%3B Fungi - 19%3B Plants - 78%3B Viruses - 4%3B Other Eukaryotes - 68 (source: NCBI BLink).	spike.roundness	0.964965	1.53956	1.96034	0.345516	1.11572	0.244207	69	1.15622	103	0.141082	60
TraesKN4B01HG11100	TraesCS4B02G101100		leucine-rich repeat transmembrane protein kinase family protein	spike.roundness	0.247236	0.195214	0.0856096	0.19038	0.490053	0.2406	81	1.98213	49	0.000400716	5
TraesKN4B01HG12050	*	emb2739	embryo defective 2739	spike.roundness	0	0	0	0	0	0	131.5	NA	134	NA	129
TraesKN4B01HG15270	TraesCS4B02G181600LC		*	spike.roundness	6.17799	6.90056	5.07523	5.9875	7.67409	5.02759	25	1.24217	92	0.0181991	30
TraesKN4B01HG16570	*		Phosphoglycerate mutase family protein	spike.roundness	1.43173	1.3587	3.1224	0.94556	2.09458	0.5269	58	1.46298	71	0.0562351	44
TraesKN4B01HG25680	TraesCS4B02G219900		*	spike.roundness	0.0193304	0	0.0495864	0	0.0700378	0	95	3.6232	35	0.00349665	21
TraesKN4D01HG12220	TraesCS4D02G118000		*	spike.roundness	3.71748	0	1.93768	0	18.5227	0.00907998	8	4.98259	32	0.0707511	45
TraesKN4D01HG16940	TraesCS4D02G157300	CCT8	T-complex protein 1 subunit theta	spike.roundness	19.7799	20.8684	24.7159	12.5717	27.8658	15.565	5	1.4088	76	0.0861067	48.5
TraesKN4D01HG18730	TraesCS4D02G252600LC	IAA8	Auxin-responsive protein IAA8	spike.roundness	1.43907	1.24619	1.7929	0.749925	2.59487	1.10506	53	1.80316	54	4.36e-05	1
TraesKN4D01HG29810	TraesCS4D02G275600	ARPN	Basic blue protein	spike.roundness	5.84407	0	0	0	0.0890015	23.3095	93	0.0152294	14	0.38335	84
TraesKN4D01HG33970	*		*	spike.roundness	0.00486434	0	0	0	0	0.0194574	131.5	0	NA	NA	130
TraesKN5A01HG08230	TraesCS5A02G083100	MYB59	Transcription factor MYB59	spike.roundness	19.0065	53.6993	9.36116	9.91126	9.63827	2.98407	17	0.507103	50	0.835499	105.5
TraesKN5A01HG09150	TraesCS5A02G140200LC		*	spike.roundness	2.05779	0.749435	1.78496	2.65569	3.05461	2.30652	51	1.48441	67	0.00457759	23
TraesKN5A01HG30710	TraesCS5A02G431600LC		2Fe-2S ferredoxin-like superfamily protein	spike.roundness	0	0	0	0	0	0	131.5	NA	135	NA	131
TraesKN5A01HG47430	TraesCS5A02G470400		*	spike.roundness	0.533302	2.11738	0	0.0075084	0.00404036	0.00716445	116	0.00757613	12	0.0951829	50
TraesKN5A01HG52890	*		*	spike.roundness	1.4429	5.6909	0	0.00646745	0.00804506	0.0698291	107	0.0055756	11	0.0450353	41
TraesKN5A01HG53980	TraesCS5A02G714900LC		unknown protein%3B BEST Arabidopsis thaliana protein match is: unknown protein (TAIR:AT4G12450.1)%3B Has 388 Blast hits to 388 proteins in 26 species: Archae - 0%3B Bacteria - 1%3B Metazoa - 0%3B Fungi - 8%3B Plants - 376%3B Viruses - 0%3B Other Eukaryotes - 3 (sou /.../CBI BLink).	spike.roundness	0	0	0	0	0	0	131.5	NA	136	NA	132
TraesKN5B01HG06730	TraesCS5B02G061700		inter-alpha-trypsin inhibitor heavy chain-related	spike.roundness	6.11491	7.3428	8.23583	6.97441	6.41759	2.95494	31	1.0495	123	0.979297	112
TraesKN5B01HG17320	TraesCS5B02G153000	FAD8	Temperature-sensitive omega-3 fatty acid desaturase%2C chloroplastic	spike.roundness	17.9216	11.0506	41.588	12.3818	29.1283	8.70939	4	1.62531	61	0.00058011	8.5
TraesKN5B01HG38140	TraesCS5B02G361300		BTB/POZ domain-containing protein At2g46260	spike.roundness	0.602994	0	0.860145	0.146734	2.07388	0.316442	59	3.43931	37	9.51e-05	2
TraesKN5B01HG42740	TraesCS5B02G595800LC	RPL28C	60S ribosomal protein L28-2	spike.roundness	0.00121371	0	0.00970966	0	0	0	131.5	0	NA	NA	133
TraesKN5B01HG47880	TraesCS5B02G439500	HTA6	Probable histone H2A.7	spike.roundness	0	0	0	0	0	0	131.5	NA	137	NA	134
TraesKN5D01HG01480	TraesCS5D02G016800		*	spike.roundness	1.57033	3.32705	0.456824	0.658588	1.6764	0.974604	62	1.06755	119	0.863551	108
TraesKN5D01HG07650	TraesCS5D02G073200		Cysteine/Histidine-rich C1 domain family protein	spike.roundness	0	0	0	0	0	0	131.5	NA	138	NA	135
TraesKN5D01HG10070	TraesCS5D02G096300		GDSL esterase/lipase At3g50400	spike.roundness	4.80156	5.83083	6.46989	5.76475	5.2637	1.86915	36	1.09625	112	0.549779	91.5
TraesKN5D01HG10820	TraesCS5D02G140800LC		*	spike.roundness	0	0	0	0	0	0	131.5	NA	139	NA	136
TraesKN5D01HG15540	*		rRNA processing protein-related	spike.roundness	1.72295	1.81263	2.25938	1.68663	2.31875	0.945424	55	1.34581	79	0.00165089	17
TraesKN5D01HG24090	TraesCS5D02G222300		*	spike.roundness	17.0974	10.5453	1.57818	44.8636	21.578	7.22404	7	1.26206	88	0.731301	101
TraesKN5D01HG28060	TraesCS5D02G340200LC		*	spike.roundness	0.0144693	0.00779213	0.0173095	0	0.0217181	0.0251419	102	1.50097	66	0.319001	80
TraesKN5D01HG40940	TraesCS5D02G390700	BHLH92	Transcription factor bHLH92	spike.roundness	1.46245	2.56592	1.36883	1.55094	0.362431	1.16444	85	0.247824	34	0.0861067	48.5
TraesKN5D01HG50690	TraesCS5D02G491200		C2H2-type zinc finger family protein	spike.roundness	0	0	0	0	0	0	131.5	NA	140	NA	137
TraesKN5D01HG56440	TraesCS5D02G548700	FAB2	Acyl-	spike.roundness	0.767499	0	0	0.00939403	4.0727	0.00842045	39	5.30647	29	0.120775	56.5
TraesKN5D01HG57810	*	TPR10	ankyrin repeat family protein	spike.roundness	0.139216	0	0.0145907	0	0.169897	0.422148	88	1.22038	95	0.0132818	28
TraesKN6A01HG00070	TraesCS6A02G000200	WAK5	Wall-associated receptor kinase 5	spike.roundness	2.45087	0.000796432	0.0264892	12.7465	0.30607	0	86	0.124882	21	0.101496	52
TraesKN6A01HG10950	TraesCS6A02G118900		Protein At-4/1	spike.roundness	0.610528	0.458274	0.740631	0.483141	0.903851	0.573279	75	1.48044	68	0.0010544	12
TraesKN6A01HG13820	TraesCS6A02G198200LC	ATMYB3R5	myb domain protein 3r-5	spike.roundness	0.123025	0.199121	0.0886244	0.00740873	0.0655653	0.193935	96	0.532943	52	0.662138	98
TraesKN6A01HG30980	TraesCS6A02G306900		*	spike.roundness	7.3234	8.74418	5.89881	5.44858	9.61305	6.30379	18	1.31265	80	0.181104	66
TraesKN6A01HG42420	TraesCS6A02G417600		Zinc finger CCCH domain-containing protein 17	spike.roundness	9.76302	17.4866	7.75109	7.5561	9.52051	4.88248	19	0.97516	125	0.79517	103.5
TraesKN6B01HG08110	TraesCS6B02G099800		*	spike.roundness	0.639293	0.117706	0.213376	0.0508255	1.0257	1.52538	71	1.60443	62	0.0302953	38
TraesKN6B01HG08400	*	FRS5	Protein FAR1-RELATED SEQUENCE 5	spike.roundness	0.118942	0	0	0.00811565	0.624123	0.00159085	78	5.24727	31	0.120775	56.5
TraesKN6B01HG17980	TraesCS6B02G191700		unknown protein%3B FUNCTIONS IN: molecular_function unknown%3B INVOLVED IN: biological_process unknown%3B LOCATED IN: endomembrane system%3B Has 35333 Blast hits to 34131 proteins in 2444 species: Archae - 798%3B Bacteria - 22429%3B Metazoa - 974%3B Fungi - 991%3B /.../ - 531%3B Viruses - 0%3B Other Eukaryotes - 9610 (source: NCBI BLink).	spike.roundness	0.649902	0.16788	0.862721	0.411175	0.946149	0.982374	73	1.45583	72	0.0264593	33
TraesKN6B01HG21260	*		*	spike.roundness	30.5976	8.40183	43.0543	69.6127	43.6395	7.52213	3	1.42624	75	0.0285379	36.5
TraesKN6B01HG21270	*		*	spike.roundness	56.3613	6.39131	152.375	101.124	68.2481	15.8374	2	1.2109	96	0.164221	62.5
TraesKN6B01HG43850	*	SD17	Receptor-like serine/threonine-protein kinase SD1-7	spike.roundness	0.11157	0.397639	0.00976281	0.0163047	0.0176206	0.0183154	104	0.157933	23	0.432254	85
TraesKN6D01HG07890	*	EMB2454	zinc finger protein-related	spike.roundness	7.2543	4.15477	8.33953	8.76435	11.0447	5.83587	14	1.52251	64	0.00058011	8.5
TraesKN6D01HG32370	TraesCS6D02G293600		Leucine-rich repeat (LRR) family protein	spike.roundness	0.45064	0.73427	0.0391907	1.10031	0.127619	0.127751	90	0.283194	36	0.0720727	46
TraesKN6D01HG35970	*	SAG12	Senescence-specific cysteine protease SAG12	spike.roundness	0.00512695	0	0	0	0.0273438	0	101	5.33333	28	NA	138
TraesKN6D01HG41590	*	UCH2	Peptidase C12%2C ubiquitin carboxyl-terminal hydrolase 1	spike.roundness	11.3986	9.90306	14.5864	9.26454	14.4944	10.5788	10	1.2716	86	0.00415852	22
TraesKN7A01HG10910	TraesCS7A02G127700		F-box protein At5g67140	spike.roundness	9.48997	9.07344	1.99261	28.4522	7.23666	1.1235	26	0.762559	81	0.164221	62.5
TraesKN7A01HG16890	*		*	spike.roundness	0.0417073	0.0095232	0.0905923	0.0183544	0.114064	0.0126957	91	2.73488	43	0.621703	95
TraesKN7A01HG28220	TraesCS7A02G302400	SKU5	Monocopper oxidase-like protein SKU5	spike.roundness	0.585364	0.0336356	0.221535	0.0589916	1.33751	1.14968	64	2.28492	45	0.0007802	10
TraesKN7A01HG30160	TraesCS7A02G320800		Core-2/I-branching beta-1%2C6-N-acetylglucosaminyltransferase family protein	spike.roundness	22.9481	16.4131	23.8104	44.5018	24.1269	12.0027	6	1.05137	121	0.272391	73.5
TraesKN7A01HG33780	*		*	spike.roundness	4.57193	2.79034	2.99365	6.31992	2.03201	7.73661	60	0.444454	46	0.383129	83
TraesKN7A01HG36340	*		G-type lectin S-receptor-like serine/threonine-protein kinase At2g19130	spike.roundness	0.525319	1.80792	0.0874514	0.0879482	0.17458	0.0527288	87	0.332331	40	0.658741	97
TraesKN7A01HG39940	*	FRS3	Protein FAR1-RELATED SEQUENCE 3	spike.roundness	1.76094	1.02558	4.2529	0.78178	3.15845	0.936539	49	1.79362	55	0.0072649	25
TraesKN7A01HG46430	*		*	spike.roundness	3.37172	2.25262	6.27849	2.98245	5.30073	1.88262	35	1.57212	63	0.00118225	14
TraesKN7A01HG50250	TraesCS7A02G519800	ARPC3	Actin-related protein 2/3 complex subunit 3	spike.roundness	4.15366	4.7329	6.7719	2.78333	4.54483	2.99967	38	1.09418	114	0.308596	79
TraesKN7A01HG52730	*		GDSL esterase/lipase At1g74460	spike.roundness	2.07557	8.29181	0.00343308	0.006606	0.00505961	0	113	0.0024377	10	0.216474	69
TraesKN7B01HG03580	*		*	spike.roundness	0	0	0	0	0	0	131.5	NA	141	NA	139
TraesKN7B01HG12250	TraesCS7B02G111800	SRP9	Signal recognition particle 9 kDa protein	spike.roundness	13.8731	11.3523	25.5941	9.19452	12.934	14.7468	11	0.932306	118	0.835499	105.5
TraesKN7B01HG26770	*	GAPC1	Glyceraldehyde-3-phosphate dehydrogenase GAPC1%2C cytosolic	spike.roundness	0.593162	0.835704	0.446643	0.408382	0.502647	0.630352	80	0.847401	101	0.296202	77
TraesKN7B01HG30370	TraesCS7B02G268700	PP2AB2	Serine/threonine protein phosphatase 2A 55 kDa regulatory subunit B beta isoform	spike.roundness	6.36443	8.20553	9.23281	4.42689	6.93982	4.11074	29	1.09041	115	0.549779	91.5
TraesKN7B01HG31450	TraesCS7B02G480400LC		*	spike.roundness	0	0	0	0	0	0	131.5	NA	142	NA	140
TraesKN7B01HG38500	*	ORF154	Uncharacterized mitochondrial protein AtMg00310	spike.roundness	0.00481127	0	0.0384901	0	0	0	131.5	0	NA	NA	141
TraesKN7B01HG41220	TraesCS7B02G373700	BPM2	BTB/POZ and MATH domain-containing protein 2	spike.roundness	1.49564	2.05207	1.52221	0.735072	2.18838	0.976809	57	1.46317	70	0.0196627	31
TraesKN7B01HG42900	TraesCS7B02G392700		Core-2/I-branching beta-1%2C6-N-acetylglucosaminyltransferase family protein	spike.roundness	7.66365	11.4837	10.6245	7.53346	6.4621	3.36198	30	0.843214	100	0.272391	73.5
TraesKN7D01HG08020	TraesCS7D02G079500		FUNCTIONS IN: molecular_function unknown%3B INVOLVED IN: biological_process unknown%3B LOCATED IN: endomembrane system%3B EXPRESSED IN: inflorescence meristem%2C root%2C flower%3B EXPRESSED DURING: petal differentiation and expansion stage%3B CONTAINS InterPro DO /.../: Late embryogenesis abundant protein%2C group 2 (InterPro:IPR004864)%3B BEST Arabidopsis thaliana protein match is: unknown prote…	spike.roundness	0	0	0	0	0	0	131.5	NA	143	NA	142
TraesKN7D01HG14160	*	RPM1	Disease resistance protein RPM1	spike.roundness	0	0	0	0	0	0	131.5	NA	144	NA	143
TraesKN7D01HG31020	*		*	spike.roundness	0	0	0	0	0	0	131.5	NA	145	NA	144
TraesKN7D01HG36860	TraesCS7D02G340700		*	spike.roundness	0.00115089	0	0.00164396	0.00101198	0.00225359	0.00133242	117	1.95812	51	NA	145
TraesKN7D01HG45100	TraesCS7D02G416700		Choline monooxygenase%2C chloroplastic	spike.roundness	1.28622	1.7788	1.36237	0.753136	0.997899	1.37163	72	0.775838	84	0.133933	59
TraesKN7D01HG48240	TraesCS7D02G445600	HSP70-16	Heat shock 70 kDa protein 16	spike.roundness	2.60864	3.10466	4.56516	1.87914	2.89915	1.4636	52	1.11136	109	0.434647	86
TraesKN7D01HG48550	TraesCS7D02G448500		Sec14p-like phosphatidylinositol transfer family protein	spike.roundness	3.06356	2.2779	4.27245	5.00623	3.77981	1.25057	43	1.2338	93	0.0494345	42
TraesKN7D01HG48560	TraesCS7D02G448600		*	spike.roundness	0.647953	0.0403238	1.58321	0.33741	1.10052	0.681442	70	1.69845	59	0.00680162	24
TraesKN1A01HG03750	TraesCS1A02G045700	DHAR2	Glutathione S-transferase DHAR2	spike.LWratio	34.2691	15.0067	44.2886	22.3609	34.6482	57.1686	1	1.01106	125	0.260973	77.5
TraesKN1A01HG04690	*		*	spike.LWratio	0	0	0	0	0	0	131.5	NA	126	NA	121
TraesKN1A01HG06230	TraesCS1A02G071100		Regulator of chromosome condensation (RCC1) family protein	spike.LWratio	2.23547	1.48313	3.72104	1.3477	4.75467	1.02144	47	2.12693	39	0.00341888	19
TraesKN1A01HG16760	TraesCS1A02G173200	MSBP1	Membrane steroid-binding protein 1	spike.LWratio	15.985	9.20654	28.3634	14.975	11.3336	20.8202	18	0.709014	65	0.208701	70
TraesKN1A01HG33780	TraesCS1A02G347100	UGT88A1	TBP-glycosyltransferase 88A1	spike.LWratio	0.00144668	0.00138887	0	0.00182291	0.00061588	0.00256878	118	0.425718	34	NA	122
TraesKN1B01HG00410	TraesCS1B02G021900	RPM1	Disease resistance protein RPM1	spike.LWratio	0.0555757	0.222303	0	0	0	0	131.5	0	NA	0.0631188	46
TraesKN1B01HG17230	TraesCS1B02G210500	XTH28	Probable xyloglucan endotransglucosylase/hydrolase protein 28	spike.LWratio	14.1184	25.2074	2.37833	33.2737	4.27308	1.91698	49	0.30266	25	0.0187263	31
TraesKN1B01HG19490	TraesCS1B02G232200	SHM4	Serine hydroxymethyltransferase 4	spike.LWratio	15.8457	13.0671	6.05365	25.6121	13.0562	18.2876	16	0.823959	90	0.603192	98.5
TraesKN1B01HG33930	TraesCS1B02G368600	GDPDL7	Glycerophosphodiester phosphodiesterase GDPDL7	spike.LWratio	0.461748	0.149236	0.17026	0.189387	1.05976	0.675764	78	2.29511	35	0.000656036	8.5
TraesKN1B01HG36270	TraesCS1B02G393300	PLDALPHA1	Phospholipase D alpha 1	spike.LWratio	2.02722	6.40312	0.937559	0.343894	1.24068	0.0485458	74	0.61201	53	0.277244	81
TraesKN1B01HG37350	*		*	spike.LWratio	1.59224	0.849578	1.18492	1.27502	2.82116	1.85479	58	1.77182	45	7.11e-05	5
TraesKN1B01HG43440	TraesCS1B02G470500		*	spike.LWratio	1.01348	3.88753	0.0276342	0.00292244	0.0255151	0.131261	109	0.0251756	13	0.167668	67
TraesKN1D01HG02040	TraesCS1D02G020300LC		*	spike.LWratio	44.6117	0	98.8904	37.4717	27.3612	80.377	2	0.613318	54	0.140843	64
TraesKN1D01HG05580	TraesCS1D02G057600		*	spike.LWratio	22.3218	77.8154	11.8923	5.35774	1.94289	0.050377	67	0.0870398	16	0.213996	71
TraesKN1D01HG06950	*	RPOB	DNA-directed RNA polymerase subunit beta	spike.LWratio	0.00742825	0.00319904	0.0312021	0.0131317	0.00141886	0	117	0.191009	19	NA	123
TraesKN1D01HG17780	TraesCS1D02G167900		Major facilitator superfamily protein	spike.LWratio	3.58708	0.930992	3.67351	3.16517	5.32036	5.21641	41	1.4832	61	0.0010544	12
TraesKN1D01HG20630	*		Chalcone-flavanone isomerase family protein	spike.LWratio	5.06241	5.67601	8.01139	2.91165	9.09263	1.5647	25	1.79611	43	0.0908418	54
TraesKN1D01HG26220	TraesCS1D02G256500	AATP1	AAA-ATPase 1	spike.LWratio	0	0	0	0	0	0	131.5	NA	127	NA	124
TraesKN1D01HG37230	TraesCS1D02G359400	CYP89A6	cytochrome P450%2C family 87%2C subfamily A%2C polypeptide 6	spike.LWratio	0.170121	0.047321	0.00472624	0.780054	0.0451233	0.0119168	103	0.265242	23	0.933573	118
TraesKN1D01HG38900	*		*	spike.LWratio	0.0941872	0	0	0	0.502332	0	86	5.33333	18	1.35e-06	1
TraesKN2A01HG17390	TraesCS2A02G197300LC		*	spike.LWratio	0	0	0	0	0	0	131.5	NA	128	NA	125
TraesKN2A01HG18190	TraesCS2A02G195300		*	spike.LWratio	0.429591	0.0362941	0.259067	0.048787	1.43684	0.438314	71	3.34467	24	0.0108223	25
TraesKN2A01HG33120	TraesCS2A02G325600	IDH1	Isocitrate dehydrogenase	spike.LWratio	16.9603	19.6345	22.3119	18.9986	19.2556	8.36018	5	1.13533	99	0.835499	112
TraesKN2A01HG37370	TraesCS2A02G380500		Nucleotide/sugar transporter family protein	spike.LWratio	8.79854	11.4381	18.0149	4.16532	15.0645	0.326251	11	1.71215	51	0.0462918	42.5
TraesKN2A01HG44570	TraesCS2A02G453500		Protein of unknown function (DUF581)	spike.LWratio	0.122124	0.0943123	0.183699	0.0415513	0.0438253	0.2383	104	0.35886	29	0.162238	65
TraesKN2A01HG50220	TraesCS2A02G517000		*	spike.LWratio	3.09519	0.165213	3.97243	1.38517	9.26496	2.24173	23	2.99334	28	2.16e-05	2
TraesKN2B01HG03230	*		*	spike.LWratio	0.328837	1.23249	0	0.102992	0	0.00561291	131.5	0	NA	0.00455806	20
TraesKN2B01HG06720	*		*	spike.LWratio	4.03268	1.74011	5.51397	3.53567	10.9366	0.779436	19	2.71199	31	0.0139377	28
TraesKN2B01HG14010	*		adenosine/AMP deaminase family protein	spike.LWratio	2.08925	1.32985	2.48318	1.9323	3.91569	1.39958	51	1.87421	42	0.000113003	6
TraesKN2B01HG32730	*		PLC-like phosphodiesterases superfamily protein	spike.LWratio	1.8002	1.93125	0.243413	2.71321	1.0339	2.33749	80	0.574327	47	0.0723897	50
TraesKN2B01HG51060	*	ALDH6B2	Methylmalonate-semialdehyde dehydrogenase	spike.LWratio	15.6783	26.9489	13.3398	4.65974	9.4198	18.5348	22	0.600817	52	0.0121792	26
TraesKN2B01HG60000	TraesCS2B02G589800		*	spike.LWratio	1.57292	0.00104912	0.0118024	0	0.233895	6.1093	91	0.148701	17	0.891264	116
TraesKN2B01HG60270	*		unknown protein%3B BEST Arabidopsis thaliana protein match is: unknown protein (TAIR:AT2G24960.2)%3B Has 791 Blast hits to 465 proteins in 19 species: Archae - 0%3B Bacteria - 0%3B Metazoa - 0%3B Fungi - 17%3B Plants - 748%3B Viruses - 0%3B Other Eukaryotes - 26 (s /.../ NCBI BLink).	spike.LWratio	0.178569	0.210039	0.182943	0.116806	0.337382	0.0721258	89	1.88936	41	0.000656036	8.5
TraesKN2D01HG14240	TraesCS2D02G141800		*	spike.LWratio	0.920055	0.00476635	1.9702	0.590977	1.47914	1.13776	70	1.60767	55	0.025827	33
TraesKN2D01HG21590	*	STP1	Sugar transport protein 1	spike.LWratio	8.77573	7.352	1.1441	5.95663	0.721934	22.17	83	0.0822648	15	6.06e-05	4
TraesKN2D01HG39600	TraesCS2D02G373400		*	spike.LWratio	5.37756	6.55715	3.53396	4.25966	5.89397	5.5709	39	1.09603	107	0.347731	85.5
TraesKN2D01HG40230	TraesCS2D02G379300	CASP5	Casparian strip membrane protein 5	spike.LWratio	4.7221	18.8169	0.0203322	0.00635648	0.0647012	0.00800704	102	0.0137018	11	0.360433	87
TraesKN2D01HG45560	TraesCS2D02G427100	SD25	G-type lectin S-receptor-like serine/threonine-protein kinase SD2-5	spike.LWratio	0.136483	0.273834	0.165463	0.0218756	0.165316	0.0489733	96	1.21126	91	0.110198	56
TraesKN3A01HG14140	*	ASK9	Shaggy-related protein kinase iota	spike.LWratio	17.4413	18.5216	34.3773	10.3921	19.3308	11.7629	4	1.10833	103	0.133933	62.5
TraesKN3A01HG21820	TraesCS3A02G204200		unknown protein%3B Has 30201 Blast hits to 17322 proteins in 780 species: Archae - 12%3B Bacteria - 1396%3B Metazoa - 17338%3B Fungi - 3422%3B Plants - 5037%3B Viruses - 0%3B Other Eukaryotes - 2996 (source: NCBI BLink).	spike.LWratio	2.15564	1.15079	3.99695	1.38534	2.60297	2.48207	61	1.20752	93	0.114104	57
TraesKN3A01HG22220	TraesCS3A02G208400		unknown protein%3B FUNCTIONS IN: molecular_function unknown%3B INVOLVED IN: biological_process unknown%3B LOCATED IN: mitochondrion%2C plastid%3B EXPRESSED IN: 24 plant structures%3B EXPRESSED DURING: 13 growth stages%3B BEST Arabidopsis thaliana protein match is /.../own protein (TAIR:AT2G19530.1)%3B Has 63 Blast hits to 63 proteins in 14 species: Archae - 0%3B Bacteria - 0%3B Metazoa - 0%3B Fun…	spike.LWratio	7.99354	9.25045	13.8612	6.88513	8.13917	4.52492	30	1.01822	121	0.640003	101.5
TraesKN3A01HG30520	TraesCS3A02G287500	PS2	Inorganic pyrophosphatase 1	spike.LWratio	0	0	0	0	0	0	131.5	NA	129	NA	126
TraesKN3A01HG31830	TraesCS3A02G432400LC		*	spike.LWratio	0	0	0	0	0	0	131.5	NA	130	NA	127
TraesKN3A01HG36510	*		2-oxoglutarate (2OG) and Fe(II)-dependent oxygenase superfamily protein	spike.LWratio	0.905903	0.613235	0.040872	1.23895	1.32132	1.06974	72	1.45856	63	0.492493	94
TraesKN3A01HG45680	TraesCS3A02G440800	IRX10L	Probable beta-1%2C4-xylosyltransferase IRX10L	spike.LWratio	21.4535	17.5762	45.4201	10.0523	22.9378	20.7851	3	1.06919	109	0.677689	104
TraesKN3A01HG50150	TraesCS3A02G482900		Protein of unknown function%2C DUF538	spike.LWratio	0.188896	0	0	0	0.178637	0.621607	95	0.94569	111	0.0659461	47
TraesKN3A01HG54840	TraesCS3A02G525200		Auxin efflux carrier family protein	spike.LWratio	13.21	15.2673	7.98036	12.6943	13.8379	13.6835	14	1.04753	113	0.755362	107.5
TraesKN3B01HG02990	*		*	spike.LWratio	0.0782522	0.293482	0	0	0.0260354	0	108	0.332711	27	0.797052	110
TraesKN3B01HG03320	TraesCS3B02G053500		E3 ubiquitin-protein ligase SINA-like 7	spike.LWratio	0.27688	0	0.215731	0.0301525	0.3861	0.687467	87	1.39446	66	0.0313795	35
TraesKN3B01HG04410	*	RAV2	AP2/ERF and B3 domain-containing transcription repressor RAV2	spike.LWratio	2.10575	7.10841	0.167717	1.62339	0.017567	0	112	0.00834239	9	0.0183566	30
TraesKN3B01HG14910	*	RMF	reduced male fertility	spike.LWratio	0.479418	0.554253	0.300518	0.74507	0.550079	0.241801	85	1.14739	97	0.0765349	51
TraesKN3B01HG15020	*	CDC48E	Cell division control protein 48 homolog E	spike.LWratio	0.0417912	0.0432557	0.0528604	0	0.127748	0.00166796	99	3.05681	26	0.934456	119
TraesKN3B01HG19280	TraesCS3B02G212400		*	spike.LWratio	0	0	0	0	0	0	131.5	NA	131	NA	128
TraesKN3B01HG25110	TraesCS3B02G267200		*	spike.LWratio	1.10011	1.54881	0.781489	0.940601	0.866853	1.10531	82	0.787966	78	0.260973	77.5
TraesKN3B01HG29630	*	MPPA2	Probable mitochondrial-processing peptidase subunit alpha-2	spike.LWratio	0.911454	1.39418	0.827228	0.778605	0.943584	0.546382	81	1.03525	118	0.498726	95
TraesKN3B01HG33770	TraesCS3B02G532900LC		unknown protein%3B BEST Arabidopsis thaliana protein match is: unknown protein (TAIR:AT1G24380.1)%3B Has 283 Blast hits to 282 proteins in 34 species: Archae - 0%3B Bacteria - 19%3B Metazoa - 15%3B Fungi - 0%3B Plants - 234%3B Viruses - 0%3B Other Eukaryotes - 15 ( /.../: NCBI BLink).	spike.LWratio	0	0	0	0	0	0	131.5	NA	132	NA	129
TraesKN3B01HG47680	TraesCS3B02G490100		*	spike.LWratio	1.31479	0.231943	0.885616	1.36344	2.30901	1.83009	64	1.75617	46	5.14e-05	3
TraesKN3B01HG55510	TraesCS3B02G566800		Copine (Calcium-dependent phospholipid-binding protein) family	spike.LWratio	3.66655	4.98865	3.21642	2.51775	2.94687	3.97087	56	0.803718	81	0.0494345	44.5
TraesKN3B01HG57270	*		*	spike.LWratio	0	0	0	0	0	0	131.5	NA	133	NA	130
TraesKN3B01HG58930	TraesCS3B02G602100	RPS19	40S ribosomal protein S19%2C mitochondrial	spike.LWratio	7.2302	8.81905	10.4424	4.96672	7.85259	5.26604	32	1.08608	108	0.515469	96.5
TraesKN3D01HG00570	*		*	spike.LWratio	12.3866	14.287	15.504	7.56463	14.9851	10.5952	12	1.20978	92	0.108015	55
TraesKN3D01HG02520	TraesCS3D02G041000		*	spike.LWratio	0.0318366	0.0487489	0	0.0307558	0.0184524	0.0416913	111	0.579598	50	0.130891	61
TraesKN3D01HG18360	*	HISN2	Histidine biosynthesis bifunctional protein hisIE%2C chloroplastic	spike.LWratio	6.76343	9.32107	6.89893	4.98276	6.40858	5.73968	36	0.947534	112	0.603192	98.5
TraesKN3D01HG20760	TraesCS3D02G208400		GDSL esterase/lipase At3g26430	spike.LWratio	0.910929	0.87179	0.730379	0.799556	1.19375	0.911754	75	1.31048	73	0.000938844	11
TraesKN3D01HG29330	TraesCS3D02G286200		protein kinase family protein	spike.LWratio	0.103178	0.410878	0	0	0	0.00183543	131.5	0	NA	0.0397834	39.5
TraesKN3D01HG31550	TraesCS3D02G305900		*	spike.LWratio	0.571266	0.800182	0.629082	0.260525	0.69522	0.453532	84	1.21698	89	0.296202	83
TraesKN3D01HG31560	TraesCS3D02G306000		F-box protein At5g46170	spike.LWratio	4.32776	4.7831	2.8361	4.52538	4.84694	4.08067	45	1.11996	102	0.239106	74.5
TraesKN3D01HG31690	TraesCS3D02G307100	UBP13	Ubiquitin carboxyl-terminal hydrolase 13	spike.LWratio	3.50921	4.88159	3.71961	2.1092	4.33364	2.46331	48	1.23493	83	0.0812107	52.5
TraesKN3D01HG37030	TraesCS3D02G362100	AUX1	Auxin transporter protein 1	spike.LWratio	12.0255	23.1655	19.6902	6.87443	10.9158	1.74871	20	0.907726	106	0.404416	89
TraesKN3D01HG41770	TraesCS3D02G406600		*	spike.LWratio	0.0169421	0.0160061	0.0253389	0.00758156	0.0292428	0.0114747	106	1.72604	49	0.22	72
TraesKN3D01HG42400	*	SRD2	snRNA-activating protein complex subunit	spike.LWratio	1.33195	1.45624	1.22758	1.27432	1.72605	1.00749	69	1.29589	75	0.189996	69
TraesKN3D01HG44450	TraesCS3D02G434200		HXXXD-type acyl-transferase family protein	spike.LWratio	0	0	0	0	0	0	131.5	NA	134	NA	131
TraesKN3D01HG53450	TraesCS3D02G520100		*	spike.LWratio	3.71865	0.0242873	2.91434	1.28223	7.69906	6.65719	33	2.07039	40	0.000140506	7
TraesKN4A01HG01420	TraesCS4A02G014000		LYR family of Fe/S cluster biogenesis protein	spike.LWratio	8.54005	13.4173	7.56706	5.28644	6.82828	7.87338	34	0.799559	80	0.164221	66
TraesKN4A01HG18390	TraesCS4A02G184600		unknown protein%3B Has 3675 Blast hits to 2315 proteins in 312 species: Archae - 2%3B Bacteria - 342%3B Metazoa - 1190%3B Fungi - 281%3B Plants - 114%3B Viruses - 4%3B Other Eukaryotes - 1742 (source: NCBI BLink).	spike.LWratio	4.75759	3.25411	8.75422	5.06632	5.97225	3.12024	38	1.25531	79	0.0285379	34
TraesKN4A01HG29780	TraesCS4A02G296600	TUBB4	Tubulin beta-4 chain	spike.LWratio	19.2879	23.9152	61.5194	11.6204	10.8279	5.64052	21	0.561382	44	0.696836	105
TraesKN4A01HG42270	TraesCS4A02G422400		AAA-type ATPase family protein	spike.LWratio	4.98241	5.68033	4.23303	3.01045	4.19321	6.73007	50	0.841603	95	0.239106	74.5
TraesKN4A01HG42910	TraesCS4A02G419300	PER12	Peroxidase 12	spike.LWratio	0.0779094	0.00378812	0	0	0	0.30785	131.5	0	NA	0.120775	58
TraesKN4B01HG13970	TraesCS4B02G165500LC		*	spike.LWratio	2.13525	2.35117	2.16715	1.77875	2.93839	1.56838	57	1.37614	68	0.00606093	21
TraesKN4B01HG36040	*		DNAJ heat shock N-terminal domain-containing protein	spike.LWratio	2.34413	3.7494	1.10297	1.62902	2.37648	2.07152	63	1.0138	124	0.621483	100
TraesKN4D01HG01960	TraesCS4D02G020100	RXW8	CSC1-like protein RXW8	spike.LWratio	13.5552	21.9851	16.4819	7.20133	17.2509	5.65551	9	1.27265	77	0.0812107	52.5
TraesKN4D01HG04970	TraesCS4D02G049300		*	spike.LWratio	0.0295827	0.0760371	0	0	0	0.0422938	131.5	0	NA	0.182272	68
TraesKN4D01HG11890	TraesCS4D02G114900	ARF31	B3 domain-containing protein At2g36080	spike.LWratio	1.49085	4.5893	0.552172	0.144127	1.07842	0.181107	77	0.723359	67	0.254948	76
TraesKN4D01HG12220	TraesCS4D02G118000		*	spike.LWratio	3.71748	0	1.93768	0	18.5227	0.00907998	7	4.98259	20	0.0707511	49
TraesKN5A01HG06950	TraesCS5A02G069900		*	spike.LWratio	0	0	0	0	0	0	131.5	NA	135	NA	132
TraesKN5A01HG10800	TraesCS5A02G107500	MINE1	Cell division topological specificity factor homolog%2C chloroplastic	spike.LWratio	5.19889	3.53199	8.50147	4.62288	8.08204	3.48416	31	1.55457	57	0.00147929	17.5
TraesKN5A01HG16900	TraesCS5A02G165800		NAD(P)-binding Rossmann-fold superfamily protein	spike.LWratio	8.87847	6.08091	10.5197	6.8252	9.19924	12.1548	24	1.03613	117	0.658741	103
TraesKN5A01HG30670	*	PEX1	Peroxisome biogenesis protein 1	spike.LWratio	0.0332802	0.00124848	0.0107663	0.00928532	0.0723713	0.0652468	100	2.1746	38	0.00135193	14
TraesKN5A01HG33810	*		*	spike.LWratio	0.0262057	0.0961228	0	0	0	0.00869989	131.5	0	NA	0.0397834	39.5
TraesKN5A01HG37230	TraesCS5A02G517300LC		*	spike.LWratio	0	0	0	0	0	0	131.5	NA	136	NA	133
TraesKN5A01HG38340	TraesCS5A02G378900	LOX5	Linoleate 9S-lipoxygenase 5%2C chloroplastic	spike.LWratio	5.59696	17.4531	0.108039	0.173171	0.382166	4.46422	88	0.068281	14	1	120
TraesKN5A01HG53700	TraesCS5A02G533600		Pentatricopeptide repeat-containing protein At1g03100%2C mitochondrial	spike.LWratio	0.820161	1.03365	0.595095	0.559027	1.04782	0.744308	79	1.27758	76	0.0132248	27
TraesKN5B01HG09810	TraesCS5B02G088400	KPNB1	Importin subunit beta-1	spike.LWratio	2.29075	2.95575	2.49927	1.87862	2.80109	1.44783	59	1.22278	87	0.0378208	38
TraesKN5B01HG11130	TraesCS5B02G099300	emb2726	elongation factor Ts family protein	spike.LWratio	9.54978	2.89631	12.5826	20.5859	14.0637	3.0243	13	1.47267	62	0.015545	29
TraesKN5B01HG33220	TraesCS5B02G310700	GEN1	Flap endonuclease GEN-like 1	spike.LWratio	1.45053	1.51573	1.61429	0.823571	2.0657	1.31231	66	1.4241	64	0.0404911	41
TraesKN5B01HG33820	TraesCS5B02G318100	CYP71A22	Cytochrome P450 71A22	spike.LWratio	4.09624	8.49658	0.152699	5.90182	3.42121	0.819743	54	0.835208	94	0.289973	82
TraesKN5B01HG39220	TraesCS5B02G372100		*	spike.LWratio	5.96007	0.0636198	0.00780814	0	0.0666529	23.7228	101	0.0111832	10	0.865472	114
TraesKN5B01HG39720	TraesCS5B02G376400	EXPB4	Expansin-B4	spike.LWratio	8.10027	6.45884	13.7461	4.5443	12.497	6.28825	17	1.54278	59	0.00945275	23
TraesKN5B01HG45020	TraesCS5B02G427700		unknown protein%3B FUNCTIONS IN: molecular_function unknown%3B INVOLVED IN: biological_process unknown%3B LOCATED IN: plasma membrane%3B EXPRESSED IN: cultured cell%3B BEST Arabidopsis thaliana protein match is: unknown protein (TAIR:AT3G11800.1)%3B Has 76 Blas /.../ to 75 proteins in 19 species: Archae - 0%3B Bacteria - 0%3B Metazoa - 0%3B Fungi - 0%3B Plants - 74%3B Viruses - 0%3B Other Eukaryo…	spike.LWratio	14.7131	22.3929	21.3489	13.3347	8.46369	9.43642	28	0.575247	48	0.0329113	36
TraesKN5B01HG46720	TraesCS5B02G645910LC		*	spike.LWratio	0.0273132	0.00547137	0.0452626	0.00705991	0.0332865	0.0508904	105	1.21869	88	0.122922	59
TraesKN5B01HG51210	*		*	spike.LWratio	0	0	0	0	0	0	131.5	NA	137	NA	134
TraesKN5B01HG57340	*		Protein of unknown function (DUF565)	spike.LWratio	1.68694	1.13191	2.3652	2.31979	1.74995	1.38095	68	1.03735	116	0.515469	96.5
TraesKN5D01HG08390	*		*	spike.LWratio	0.205492	0.560358	0.0611011	0	0.209155	0.0741944	93	1.01783	122	0.224033	73
TraesKN5D01HG08980	*		*	spike.LWratio	0.927391	3.65176	0.0168103	0.0180646	0	0.0358561	131.5	0	NA	0.00617575	22
TraesKN5D01HG17570	TraesCS5D02G160200		*	spike.LWratio	0.00148642	0.00297591	0	0	0.00395969	0	114	2.66391	32	NA	135
TraesKN5D01HG29700	TraesCS5D02G280300		*	spike.LWratio	0.235002	0.122646	0.0898369	0.12206	0.227795	0.510053	92	0.969331	119	0.482267	92.5
TraesKN5D01HG31580	*		*	spike.LWratio	0	0	0	0	0	0	131.5	NA	138	NA	136
TraesKN5D01HG38230	TraesCS5D02G363500	SOT10	Cytosolic sulfotransferase 10	spike.LWratio	3.91334	3.4765	4.97323	4.54937	5.84006	1.8982	40	1.49234	60	0.00147929	17.5
TraesKN5D01HG47960	TraesCS5D02G462300	NOV	Histidine kinase-%2C DNA gyrase B-%2C and HSP90-like ATPase family protein	spike.LWratio	3.31027	3.9608	2.80172	2.26431	3.2523	3.74195	55	0.982489	123	0.876251	115
TraesKN6A01HG02010	*	BPM1	BTB/POZ and MATH domain-containing protein 1	spike.LWratio	0.033161	0.00510084	0.0185609	0.0140246	0.137265	0.00479528	97	4.13936	22	0.00146055	15
TraesKN6A01HG17430	TraesCS6A02G176300		*	spike.LWratio	2.06633	1.9655	2.19642	1.01245	2.75666	2.3748	60	1.33408	72	0.0352962	37
TraesKN6A01HG18500	TraesCS6A02G275300LC		*	spike.LWratio	0	0	0	0	0	0	131.5	NA	139	NA	137
TraesKN6A01HG19440	TraesCS6A02G302000LC	CRK8	cysteine-rich RLK (RECEPTOR-like protein kinase) 8	spike.LWratio	0.0043273	0	0	0.000725175	0.0202691	0.00156351	110	4.684	21	NA	138
TraesKN6A01HG34980	TraesCS6A02G541300LC		*	spike.LWratio	1.54014	0.4791	1.17311	2.66454	2.07484	1.54035	65	1.34718	70	0.0462918	42.5
TraesKN6A01HG36520	*		*	spike.LWratio	0.223319	0.0119775	0.0450228	0.0880645	0.198469	0.643888	94	0.888722	101	0.312596	84
TraesKN6B01HG18010	TraesCS6B02G191900	MLO1	MLO-like protein 1	spike.LWratio	12.132	3.7636	5.85075	43.0922	9.04081	2.73917	27	0.745205	71	0.347731	85.5
TraesKN6B01HG19810	TraesCS6B02G208900		*	spike.LWratio	16.3465	17.6134	13.0869	12.6298	18.4772	17.8989	8	1.13034	100	0.716171	106
TraesKN6B01HG19820	TraesCS6B02G209000	PUB23	E3 ubiquitin-protein ligase PUB23	spike.LWratio	0.0125007	0.00287019	0	0.0155236	0.0286468	0.0140047	107	2.29162	36	0.00147317	16
TraesKN6B01HG19890	TraesCS6B02G209400		*	spike.LWratio	1.8255	4.51671	0.496129	1.21969	1.18097	0.736734	76	0.646927	58	0.79517	109
TraesKN6D01HG04170	*	SKIP4	F-box/kelch-repeat protein SKIP4	spike.LWratio	22.7816	22.7199	20.8312	10.2928	18.5779	36.338	6	0.815478	85	0.067818	48
TraesKN6D01HG11750	TraesCS6D02G109800	WIN2	Probable protein phosphatase 2C 59	spike.LWratio	19.8717	39.1875	10.3363	17.0991	16.0071	10.3013	10	0.805524	82	0.755362	107.5
TraesKN6D01HG16200	TraesCS6D02G151900		unknown protein%3B BEST Arabidopsis thaliana protein match is: unknown protein (TAIR:AT4G30630.1)%3B Has 30201 Blast hits to 17322 proteins in 780 species: Archae - 12%3B Bacteria - 1396%3B Metazoa - 17338%3B Fungi - 3422%3B Plants - 5037%3B Viruses - 0%3B Other Eu /.../es - 2996 (source: NCBI BLink).	spike.LWratio	7.94836	6.65827	10.8288	8.92342	9.08803	6.21221	26	1.14338	98	0.133933	62.5
TraesKN6D01HG28780	TraesCS6D02G260100		*	spike.LWratio	0	0	0	0	0	0	131.5	NA	140	NA	139
TraesKN7A01HG04890	*	PCMP-H40	Pentatricopeptide repeat-containing protein At1g11290	spike.LWratio	0	0	0	0	0	0	131.5	NA	141	NA	140
TraesKN7A01HG18640	TraesCS7A02G193200		signal recognition particle binding	spike.LWratio	4.95442	4.0452	6.59223	3.13399	5.15948	6.25627	43	1.04139	115	0.855829	113
TraesKN7A01HG24900	TraesCS7A02G270500		NC domain-containing protein-related	spike.LWratio	6.84858	5.99138	25.2158	5.86204	4.9817	0.66226	44	0.727406	69	0.272391	79.5
TraesKN7A01HG26470	*	TNEA_C	Probable aminopyrimidine aminohydrolase%2C mitochondrial	spike.LWratio	5.90604	8.26452	5.48053	4.55302	6.26621	4.50493	37	1.06098	110	0.640003	101.5
TraesKN7A01HG34970	*		*	spike.LWratio	0.102316	0.0145958	0.104157	0.0320278	0.271963	0.114596	90	2.65807	33	0.0101567	24
TraesKN7A01HG42980	TraesCS7A02G449000		*	spike.LWratio	3.60724	2.05146	4.56699	2.38601	8.15775	2.18619	29	2.26149	37	0.000740585	10
TraesKN7A01HG44520	TraesCS7A02G463300		*	spike.LWratio	0	0	0	0	0	0	131.5	NA	142	NA	141
TraesKN7A01HG46430	*		*	spike.LWratio	3.37172	2.25262	6.27849	2.98245	5.30073	1.88262	42	1.57212	56	0.00118225	13
TraesKN7B01HG27360	TraesCS7B02G240100	CDKF-1	Cyclin-dependent kinase F-1	spike.LWratio	5.31875	7.87291	4.0697	5.3025	4.80684	3.78522	46	0.903755	104	0.450222	90.5
TraesKN7B01HG29160	TraesCS7B02G255600		*	spike.LWratio	0	0	0	0	0	0	131.5	NA	143	NA	142
TraesKN7B01HG32040	TraesCS7B02G284900		*	spike.LWratio	0.132052	0.511922	0.01843	0	0.00265628	0.00507783	115	0.0201154	12	0.12709	60
TraesKN7B01HG42900	TraesCS7B02G392700		Core-2/I-branching beta-1%2C6-N-acetylglucosaminyltransferase family protein	spike.LWratio	7.66365	11.4837	10.6245	7.53346	6.4621	3.36198	35	0.843214	96	0.272391	79.5
TraesKN7D01HG22030	TraesCS7D02G209700	CCR4-3	Carbon catabolite repressor protein 4 homolog 3	spike.LWratio	1.02688	0.83099	1.17692	1.82667	1.25873	0.374015	73	1.22578	86	0.0212234	32
TraesKN7D01HG22060	TraesCS7D02G210100	PCR3	Protein PLANT CADMIUM RESISTANCE 3	spike.LWratio	0.147492	0.217624	0	0.155551	0.133432	0.155606	98	0.904675	105	0.810243	111
TraesKN7D01HG29840	TraesCS7D02G281900	PMP	putative type 1 membrane protein	spike.LWratio	17.6243	24.939	34.1548	13.0909	13.5021	8.53611	15	0.766107	74	0.482267	92.5
TraesKN7D01HG32250	TraesCS7D02G413700LC		*	spike.LWratio	0.000704076	0	0	0.00181552	0.00193955	0	116	2.75475	30	NA	143
TraesKN7D01HG35260	TraesCS7D02G326400		*	spike.LWratio	3.30661	3.50846	1.76047	2.22016	3.46128	4.57665	53	1.04678	114	0.450222	90.5
TraesKN7D01HG38150	*		*	spike.LWratio	0	0	0	0	0	0	131.5	NA	144	NA	144
TraesKN7D01HG43910	TraesCS7D02G407300		S-adenosyl-L-methionine-dependent methyltransferases superfamily protein	spike.LWratio	2.45571	3.12022	3.52177	2.02227	2.39052	1.63213	62	0.973457	120	0.896753	117
TraesKN7D01HG48550	TraesCS7D02G448500		Sec14p-like phosphatidylinositol transfer family protein	spike.LWratio	3.06356	2.2779	4.27245	5.00623	3.77981	1.25057	52	1.2338	84	0.0494345	44.5
TraesKN7D01HG58260	*	CYP71A27	cytochrome P450%2C family 71%2C subfamily A%2C polypeptide 27	spike.LWratio	3.71688	14.8631	0	0	0.0059457	0	113	0.00159965	8	0.38335	88
TraesKN1A01HG03750	TraesCS1A02G045700	DHAR2	Glutathione S-transferase DHAR2	spike.area.TBratio	34.2691	15.0067	44.2886	22.3609	34.6482	57.1686	1	1.01106	125	0.260973	77.5
TraesKN1A01HG04690	*		*	spike.area.TBratio	0	0	0	0	0	0	131.5	NA	126	NA	121
TraesKN1A01HG06230	TraesCS1A02G071100		Regulator of chromosome condensation (RCC1) family protein	spike.area.TBratio	2.23547	1.48313	3.72104	1.3477	4.75467	1.02144	47	2.12693	39	0.00341888	19
TraesKN1A01HG16760	TraesCS1A02G173200	MSBP1	Membrane steroid-binding protein 1	spike.area.TBratio	15.985	9.20654	28.3634	14.975	11.3336	20.8202	18	0.709014	65	0.208701	70
TraesKN1A01HG33780	TraesCS1A02G347100	UGT88A1	TBP-glycosyltransferase 88A1	spike.area.TBratio	0.00144668	0.00138887	0	0.00182291	0.00061588	0.00256878	118	0.425718	34	NA	122
TraesKN1B01HG00410	TraesCS1B02G021900	RPM1	Disease resistance protein RPM1	spike.area.TBratio	0.0555757	0.222303	0	0	0	0	131.5	0	NA	0.0631188	46
TraesKN1B01HG17230	TraesCS1B02G210500	XTH28	Probable xyloglucan endotransglucosylase/hydrolase protein 28	spike.area.TBratio	14.1184	25.2074	2.37833	33.2737	4.27308	1.91698	49	0.30266	25	0.0187263	31
TraesKN1B01HG19490	TraesCS1B02G232200	SHM4	Serine hydroxymethyltransferase 4	spike.area.TBratio	15.8457	13.0671	6.05365	25.6121	13.0562	18.2876	16	0.823959	90	0.603192	98.5
TraesKN1B01HG33930	TraesCS1B02G368600	GDPDL7	Glycerophosphodiester phosphodiesterase GDPDL7	spike.area.TBratio	0.461748	0.149236	0.17026	0.189387	1.05976	0.675764	78	2.29511	35	0.000656036	8.5
TraesKN1B01HG36270	TraesCS1B02G393300	PLDALPHA1	Phospholipase D alpha 1	spike.area.TBratio	2.02722	6.40312	0.937559	0.343894	1.24068	0.0485458	74	0.61201	53	0.277244	81
TraesKN1B01HG37350	*		*	spike.area.TBratio	1.59224	0.849578	1.18492	1.27502	2.82116	1.85479	58	1.77182	45	7.11e-05	5
TraesKN1B01HG43440	TraesCS1B02G470500		*	spike.area.TBratio	1.01348	3.88753	0.0276342	0.00292244	0.0255151	0.131261	109	0.0251756	13	0.167668	67
TraesKN1D01HG02040	TraesCS1D02G020300LC		*	spike.area.TBratio	44.6117	0	98.8904	37.4717	27.3612	80.377	2	0.613318	54	0.140843	64
TraesKN1D01HG05580	TraesCS1D02G057600		*	spike.area.TBratio	22.3218	77.8154	11.8923	5.35774	1.94289	0.050377	67	0.0870398	16	0.213996	71
TraesKN1D01HG06950	*	RPOB	DNA-directed RNA polymerase subunit beta	spike.area.TBratio	0.00742825	0.00319904	0.0312021	0.0131317	0.00141886	0	117	0.191009	19	NA	123
TraesKN1D01HG17780	TraesCS1D02G167900		Major facilitator superfamily protein	spike.area.TBratio	3.58708	0.930992	3.67351	3.16517	5.32036	5.21641	41	1.4832	61	0.0010544	12
TraesKN1D01HG20630	*		Chalcone-flavanone isomerase family protein	spike.area.TBratio	5.06241	5.67601	8.01139	2.91165	9.09263	1.5647	25	1.79611	43	0.0908418	54
TraesKN1D01HG26220	TraesCS1D02G256500	AATP1	AAA-ATPase 1	spike.area.TBratio	0	0	0	0	0	0	131.5	NA	127	NA	124
TraesKN1D01HG37230	TraesCS1D02G359400	CYP89A6	cytochrome P450%2C family 87%2C subfamily A%2C polypeptide 6	spike.area.TBratio	0.170121	0.047321	0.00472624	0.780054	0.0451233	0.0119168	103	0.265242	23	0.933573	118
TraesKN1D01HG38900	*		*	spike.area.TBratio	0.0941872	0	0	0	0.502332	0	86	5.33333	18	1.35e-06	1
TraesKN2A01HG17390	TraesCS2A02G197300LC		*	spike.area.TBratio	0	0	0	0	0	0	131.5	NA	128	NA	125
TraesKN2A01HG18190	TraesCS2A02G195300		*	spike.area.TBratio	0.429591	0.0362941	0.259067	0.048787	1.43684	0.438314	71	3.34467	24	0.0108223	25
TraesKN2A01HG33120	TraesCS2A02G325600	IDH1	Isocitrate dehydrogenase	spike.area.TBratio	16.9603	19.6345	22.3119	18.9986	19.2556	8.36018	5	1.13533	99	0.835499	112
TraesKN2A01HG37370	TraesCS2A02G380500		Nucleotide/sugar transporter family protein	spike.area.TBratio	8.79854	11.4381	18.0149	4.16532	15.0645	0.326251	11	1.71215	51	0.0462918	42.5
TraesKN2A01HG44570	TraesCS2A02G453500		Protein of unknown function (DUF581)	spike.area.TBratio	0.122124	0.0943123	0.183699	0.0415513	0.0438253	0.2383	104	0.35886	29	0.162238	65
TraesKN2A01HG50220	TraesCS2A02G517000		*	spike.area.TBratio	3.09519	0.165213	3.97243	1.38517	9.26496	2.24173	23	2.99334	28	2.16e-05	2
TraesKN2B01HG03230	*		*	spike.area.TBratio	0.328837	1.23249	0	0.102992	0	0.00561291	131.5	0	NA	0.00455806	20
TraesKN2B01HG06720	*		*	spike.area.TBratio	4.03268	1.74011	5.51397	3.53567	10.9366	0.779436	19	2.71199	31	0.0139377	28
TraesKN2B01HG14010	*		adenosine/AMP deaminase family protein	spike.area.TBratio	2.08925	1.32985	2.48318	1.9323	3.91569	1.39958	51	1.87421	42	0.000113003	6
TraesKN2B01HG32730	*		PLC-like phosphodiesterases superfamily protein	spike.area.TBratio	1.8002	1.93125	0.243413	2.71321	1.0339	2.33749	80	0.574327	47	0.0723897	50
TraesKN2B01HG51060	*	ALDH6B2	Methylmalonate-semialdehyde dehydrogenase	spike.area.TBratio	15.6783	26.9489	13.3398	4.65974	9.4198	18.5348	22	0.600817	52	0.0121792	26
TraesKN2B01HG60000	TraesCS2B02G589800		*	spike.area.TBratio	1.57292	0.00104912	0.0118024	0	0.233895	6.1093	91	0.148701	17	0.891264	116
TraesKN2B01HG60270	*		unknown protein%3B BEST Arabidopsis thaliana protein match is: unknown protein (TAIR:AT2G24960.2)%3B Has 791 Blast hits to 465 proteins in 19 species: Archae - 0%3B Bacteria - 0%3B Metazoa - 0%3B Fungi - 17%3B Plants - 748%3B Viruses - 0%3B Other Eukaryotes - 26 (s /.../ NCBI BLink).	spike.area.TBratio	0.178569	0.210039	0.182943	0.116806	0.337382	0.0721258	89	1.88936	41	0.000656036	8.5
TraesKN2D01HG14240	TraesCS2D02G141800		*	spike.area.TBratio	0.920055	0.00476635	1.9702	0.590977	1.47914	1.13776	70	1.60767	55	0.025827	33
TraesKN2D01HG21590	*	STP1	Sugar transport protein 1	spike.area.TBratio	8.77573	7.352	1.1441	5.95663	0.721934	22.17	83	0.0822648	15	6.06e-05	4
TraesKN2D01HG39600	TraesCS2D02G373400		*	spike.area.TBratio	5.37756	6.55715	3.53396	4.25966	5.89397	5.5709	39	1.09603	107	0.347731	85.5
TraesKN2D01HG40230	TraesCS2D02G379300	CASP5	Casparian strip membrane protein 5	spike.area.TBratio	4.7221	18.8169	0.0203322	0.00635648	0.0647012	0.00800704	102	0.0137018	11	0.360433	87
TraesKN2D01HG45560	TraesCS2D02G427100	SD25	G-type lectin S-receptor-like serine/threonine-protein kinase SD2-5	spike.area.TBratio	0.136483	0.273834	0.165463	0.0218756	0.165316	0.0489733	96	1.21126	91	0.110198	56
TraesKN3A01HG14140	*	ASK9	Shaggy-related protein kinase iota	spike.area.TBratio	17.4413	18.5216	34.3773	10.3921	19.3308	11.7629	4	1.10833	103	0.133933	62.5
TraesKN3A01HG21820	TraesCS3A02G204200		unknown protein%3B Has 30201 Blast hits to 17322 proteins in 780 species: Archae - 12%3B Bacteria - 1396%3B Metazoa - 17338%3B Fungi - 3422%3B Plants - 5037%3B Viruses - 0%3B Other Eukaryotes - 2996 (source: NCBI BLink).	spike.area.TBratio	2.15564	1.15079	3.99695	1.38534	2.60297	2.48207	61	1.20752	93	0.114104	57
TraesKN3A01HG22220	TraesCS3A02G208400		unknown protein%3B FUNCTIONS IN: molecular_function unknown%3B INVOLVED IN: biological_process unknown%3B LOCATED IN: mitochondrion%2C plastid%3B EXPRESSED IN: 24 plant structures%3B EXPRESSED DURING: 13 growth stages%3B BEST Arabidopsis thaliana protein match is /.../own protein (TAIR:AT2G19530.1)%3B Has 63 Blast hits to 63 proteins in 14 species: Archae - 0%3B Bacteria - 0%3B Metazoa - 0%3B Fun…	spike.area.TBratio	7.99354	9.25045	13.8612	6.88513	8.13917	4.52492	30	1.01822	121	0.640003	101.5
TraesKN3A01HG30520	TraesCS3A02G287500	PS2	Inorganic pyrophosphatase 1	spike.area.TBratio	0	0	0	0	0	0	131.5	NA	129	NA	126
TraesKN3A01HG31830	TraesCS3A02G432400LC		*	spike.area.TBratio	0	0	0	0	0	0	131.5	NA	130	NA	127
TraesKN3A01HG36510	*		2-oxoglutarate (2OG) and Fe(II)-dependent oxygenase superfamily protein	spike.area.TBratio	0.905903	0.613235	0.040872	1.23895	1.32132	1.06974	72	1.45856	63	0.492493	94
TraesKN3A01HG45680	TraesCS3A02G440800	IRX10L	Probable beta-1%2C4-xylosyltransferase IRX10L	spike.area.TBratio	21.4535	17.5762	45.4201	10.0523	22.9378	20.7851	3	1.06919	109	0.677689	104
TraesKN3A01HG50150	TraesCS3A02G482900		Protein of unknown function%2C DUF538	spike.area.TBratio	0.188896	0	0	0	0.178637	0.621607	95	0.94569	111	0.0659461	47
TraesKN3A01HG54840	TraesCS3A02G525200		Auxin efflux carrier family protein	spike.area.TBratio	13.21	15.2673	7.98036	12.6943	13.8379	13.6835	14	1.04753	113	0.755362	107.5
TraesKN3B01HG02990	*		*	spike.area.TBratio	0.0782522	0.293482	0	0	0.0260354	0	108	0.332711	27	0.797052	110
TraesKN3B01HG03320	TraesCS3B02G053500		E3 ubiquitin-protein ligase SINA-like 7	spike.area.TBratio	0.27688	0	0.215731	0.0301525	0.3861	0.687467	87	1.39446	66	0.0313795	35
TraesKN3B01HG04410	*	RAV2	AP2/ERF and B3 domain-containing transcription repressor RAV2	spike.area.TBratio	2.10575	7.10841	0.167717	1.62339	0.017567	0	112	0.00834239	9	0.0183566	30
TraesKN3B01HG14910	*	RMF	reduced male fertility	spike.area.TBratio	0.479418	0.554253	0.300518	0.74507	0.550079	0.241801	85	1.14739	97	0.0765349	51
TraesKN3B01HG15020	*	CDC48E	Cell division control protein 48 homolog E	spike.area.TBratio	0.0417912	0.0432557	0.0528604	0	0.127748	0.00166796	99	3.05681	26	0.934456	119
TraesKN3B01HG19280	TraesCS3B02G212400		*	spike.area.TBratio	0	0	0	0	0	0	131.5	NA	131	NA	128
TraesKN3B01HG25110	TraesCS3B02G267200		*	spike.area.TBratio	1.10011	1.54881	0.781489	0.940601	0.866853	1.10531	82	0.787966	78	0.260973	77.5
TraesKN3B01HG29630	*	MPPA2	Probable mitochondrial-processing peptidase subunit alpha-2	spike.area.TBratio	0.911454	1.39418	0.827228	0.778605	0.943584	0.546382	81	1.03525	118	0.498726	95
TraesKN3B01HG33770	TraesCS3B02G532900LC		unknown protein%3B BEST Arabidopsis thaliana protein match is: unknown protein (TAIR:AT1G24380.1)%3B Has 283 Blast hits to 282 proteins in 34 species: Archae - 0%3B Bacteria - 19%3B Metazoa - 15%3B Fungi - 0%3B Plants - 234%3B Viruses - 0%3B Other Eukaryotes - 15 ( /.../: NCBI BLink).	spike.area.TBratio	0	0	0	0	0	0	131.5	NA	132	NA	129
TraesKN3B01HG47680	TraesCS3B02G490100		*	spike.area.TBratio	1.31479	0.231943	0.885616	1.36344	2.30901	1.83009	64	1.75617	46	5.14e-05	3
TraesKN3B01HG55510	TraesCS3B02G566800		Copine (Calcium-dependent phospholipid-binding protein) family	spike.area.TBratio	3.66655	4.98865	3.21642	2.51775	2.94687	3.97087	56	0.803718	81	0.0494345	44.5
TraesKN3B01HG57270	*		*	spike.area.TBratio	0	0	0	0	0	0	131.5	NA	133	NA	130
TraesKN3B01HG58930	TraesCS3B02G602100	RPS19	40S ribosomal protein S19%2C mitochondrial	spike.area.TBratio	7.2302	8.81905	10.4424	4.96672	7.85259	5.26604	32	1.08608	108	0.515469	96.5
TraesKN3D01HG00570	*		*	spike.area.TBratio	12.3866	14.287	15.504	7.56463	14.9851	10.5952	12	1.20978	92	0.108015	55
TraesKN3D01HG02520	TraesCS3D02G041000		*	spike.area.TBratio	0.0318366	0.0487489	0	0.0307558	0.0184524	0.0416913	111	0.579598	50	0.130891	61
TraesKN3D01HG18360	*	HISN2	Histidine biosynthesis bifunctional protein hisIE%2C chloroplastic	spike.area.TBratio	6.76343	9.32107	6.89893	4.98276	6.40858	5.73968	36	0.947534	112	0.603192	98.5
TraesKN3D01HG20760	TraesCS3D02G208400		GDSL esterase/lipase At3g26430	spike.area.TBratio	0.910929	0.87179	0.730379	0.799556	1.19375	0.911754	75	1.31048	73	0.000938844	11
TraesKN3D01HG29330	TraesCS3D02G286200		protein kinase family protein	spike.area.TBratio	0.103178	0.410878	0	0	0	0.00183543	131.5	0	NA	0.0397834	39.5
TraesKN3D01HG31550	TraesCS3D02G305900		*	spike.area.TBratio	0.571266	0.800182	0.629082	0.260525	0.69522	0.453532	84	1.21698	89	0.296202	83
TraesKN3D01HG31560	TraesCS3D02G306000		F-box protein At5g46170	spike.area.TBratio	4.32776	4.7831	2.8361	4.52538	4.84694	4.08067	45	1.11996	102	0.239106	74.5
TraesKN3D01HG31690	TraesCS3D02G307100	UBP13	Ubiquitin carboxyl-terminal hydrolase 13	spike.area.TBratio	3.50921	4.88159	3.71961	2.1092	4.33364	2.46331	48	1.23493	83	0.0812107	52.5
TraesKN3D01HG37030	TraesCS3D02G362100	AUX1	Auxin transporter protein 1	spike.area.TBratio	12.0255	23.1655	19.6902	6.87443	10.9158	1.74871	20	0.907726	106	0.404416	89
TraesKN3D01HG41770	TraesCS3D02G406600		*	spike.area.TBratio	0.0169421	0.0160061	0.0253389	0.00758156	0.0292428	0.0114747	106	1.72604	49	0.22	72
TraesKN3D01HG42400	*	SRD2	snRNA-activating protein complex subunit	spike.area.TBratio	1.33195	1.45624	1.22758	1.27432	1.72605	1.00749	69	1.29589	75	0.189996	69
TraesKN3D01HG44450	TraesCS3D02G434200		HXXXD-type acyl-transferase family protein	spike.area.TBratio	0	0	0	0	0	0	131.5	NA	134	NA	131
TraesKN3D01HG53450	TraesCS3D02G520100		*	spike.area.TBratio	3.71865	0.0242873	2.91434	1.28223	7.69906	6.65719	33	2.07039	40	0.000140506	7
TraesKN4A01HG01420	TraesCS4A02G014000		LYR family of Fe/S cluster biogenesis protein	spike.area.TBratio	8.54005	13.4173	7.56706	5.28644	6.82828	7.87338	34	0.799559	80	0.164221	66
TraesKN4A01HG18390	TraesCS4A02G184600		unknown protein%3B Has 3675 Blast hits to 2315 proteins in 312 species: Archae - 2%3B Bacteria - 342%3B Metazoa - 1190%3B Fungi - 281%3B Plants - 114%3B Viruses - 4%3B Other Eukaryotes - 1742 (source: NCBI BLink).	spike.area.TBratio	4.75759	3.25411	8.75422	5.06632	5.97225	3.12024	38	1.25531	79	0.0285379	34
TraesKN4A01HG29780	TraesCS4A02G296600	TUBB4	Tubulin beta-4 chain	spike.area.TBratio	19.2879	23.9152	61.5194	11.6204	10.8279	5.64052	21	0.561382	44	0.696836	105
TraesKN4A01HG42270	TraesCS4A02G422400		AAA-type ATPase family protein	spike.area.TBratio	4.98241	5.68033	4.23303	3.01045	4.19321	6.73007	50	0.841603	95	0.239106	74.5
TraesKN4A01HG42910	TraesCS4A02G419300	PER12	Peroxidase 12	spike.area.TBratio	0.0779094	0.00378812	0	0	0	0.30785	131.5	0	NA	0.120775	58
TraesKN4B01HG13970	TraesCS4B02G165500LC		*	spike.area.TBratio	2.13525	2.35117	2.16715	1.77875	2.93839	1.56838	57	1.37614	68	0.00606093	21
TraesKN4B01HG36040	*		DNAJ heat shock N-terminal domain-containing protein	spike.area.TBratio	2.34413	3.7494	1.10297	1.62902	2.37648	2.07152	63	1.0138	124	0.621483	100
TraesKN4D01HG01960	TraesCS4D02G020100	RXW8	CSC1-like protein RXW8	spike.area.TBratio	13.5552	21.9851	16.4819	7.20133	17.2509	5.65551	9	1.27265	77	0.0812107	52.5
TraesKN4D01HG04970	TraesCS4D02G049300		*	spike.area.TBratio	0.0295827	0.0760371	0	0	0	0.0422938	131.5	0	NA	0.182272	68
TraesKN4D01HG11890	TraesCS4D02G114900	ARF31	B3 domain-containing protein At2g36080	spike.area.TBratio	1.49085	4.5893	0.552172	0.144127	1.07842	0.181107	77	0.723359	67	0.254948	76
TraesKN4D01HG12220	TraesCS4D02G118000		*	spike.area.TBratio	3.71748	0	1.93768	0	18.5227	0.00907998	7	4.98259	20	0.0707511	49
TraesKN5A01HG06950	TraesCS5A02G069900		*	spike.area.TBratio	0	0	0	0	0	0	131.5	NA	135	NA	132
TraesKN5A01HG10800	TraesCS5A02G107500	MINE1	Cell division topological specificity factor homolog%2C chloroplastic	spike.area.TBratio	5.19889	3.53199	8.50147	4.62288	8.08204	3.48416	31	1.55457	57	0.00147929	17.5
TraesKN5A01HG16900	TraesCS5A02G165800		NAD(P)-binding Rossmann-fold superfamily protein	spike.area.TBratio	8.87847	6.08091	10.5197	6.8252	9.19924	12.1548	24	1.03613	117	0.658741	103
TraesKN5A01HG30670	*	PEX1	Peroxisome biogenesis protein 1	spike.area.TBratio	0.0332802	0.00124848	0.0107663	0.00928532	0.0723713	0.0652468	100	2.1746	38	0.00135193	14
TraesKN5A01HG33810	*		*	spike.area.TBratio	0.0262057	0.0961228	0	0	0	0.00869989	131.5	0	NA	0.0397834	39.5
TraesKN5A01HG37230	TraesCS5A02G517300LC		*	spike.area.TBratio	0	0	0	0	0	0	131.5	NA	136	NA	133
TraesKN5A01HG38340	TraesCS5A02G378900	LOX5	Linoleate 9S-lipoxygenase 5%2C chloroplastic	spike.area.TBratio	5.59696	17.4531	0.108039	0.173171	0.382166	4.46422	88	0.068281	14	1	120
TraesKN5A01HG53700	TraesCS5A02G533600		Pentatricopeptide repeat-containing protein At1g03100%2C mitochondrial	spike.area.TBratio	0.820161	1.03365	0.595095	0.559027	1.04782	0.744308	79	1.27758	76	0.0132248	27
TraesKN5B01HG09810	TraesCS5B02G088400	KPNB1	Importin subunit beta-1	spike.area.TBratio	2.29075	2.95575	2.49927	1.87862	2.80109	1.44783	59	1.22278	87	0.0378208	38
TraesKN5B01HG11130	TraesCS5B02G099300	emb2726	elongation factor Ts family protein	spike.area.TBratio	9.54978	2.89631	12.5826	20.5859	14.0637	3.0243	13	1.47267	62	0.015545	29
TraesKN5B01HG33220	TraesCS5B02G310700	GEN1	Flap endonuclease GEN-like 1	spike.area.TBratio	1.45053	1.51573	1.61429	0.823571	2.0657	1.31231	66	1.4241	64	0.0404911	41
TraesKN5B01HG33820	TraesCS5B02G318100	CYP71A22	Cytochrome P450 71A22	spike.area.TBratio	4.09624	8.49658	0.152699	5.90182	3.42121	0.819743	54	0.835208	94	0.289973	82
TraesKN5B01HG39220	TraesCS5B02G372100		*	spike.area.TBratio	5.96007	0.0636198	0.00780814	0	0.0666529	23.7228	101	0.0111832	10	0.865472	114
TraesKN5B01HG39720	TraesCS5B02G376400	EXPB4	Expansin-B4	spike.area.TBratio	8.10027	6.45884	13.7461	4.5443	12.497	6.28825	17	1.54278	59	0.00945275	23
TraesKN5B01HG45020	TraesCS5B02G427700		unknown protein%3B FUNCTIONS IN: molecular_function unknown%3B INVOLVED IN: biological_process unknown%3B LOCATED IN: plasma membrane%3B EXPRESSED IN: cultured cell%3B BEST Arabidopsis thaliana protein match is: unknown protein (TAIR:AT3G11800.1)%3B Has 76 Blas /.../ to 75 proteins in 19 species: Archae - 0%3B Bacteria - 0%3B Metazoa - 0%3B Fungi - 0%3B Plants - 74%3B Viruses - 0%3B Other Eukaryo…	spike.area.TBratio	14.7131	22.3929	21.3489	13.3347	8.46369	9.43642	28	0.575247	48	0.0329113	36
TraesKN5B01HG46720	TraesCS5B02G645910LC		*	spike.area.TBratio	0.0273132	0.00547137	0.0452626	0.00705991	0.0332865	0.0508904	105	1.21869	88	0.122922	59
TraesKN5B01HG51210	*		*	spike.area.TBratio	0	0	0	0	0	0	131.5	NA	137	NA	134
TraesKN5B01HG57340	*		Protein of unknown function (DUF565)	spike.area.TBratio	1.68694	1.13191	2.3652	2.31979	1.74995	1.38095	68	1.03735	116	0.515469	96.5
TraesKN5D01HG08390	*		*	spike.area.TBratio	0.205492	0.560358	0.0611011	0	0.209155	0.0741944	93	1.01783	122	0.224033	73
TraesKN5D01HG08980	*		*	spike.area.TBratio	0.927391	3.65176	0.0168103	0.0180646	0	0.0358561	131.5	0	NA	0.00617575	22
TraesKN5D01HG17570	TraesCS5D02G160200		*	spike.area.TBratio	0.00148642	0.00297591	0	0	0.00395969	0	114	2.66391	32	NA	135
TraesKN5D01HG29700	TraesCS5D02G280300		*	spike.area.TBratio	0.235002	0.122646	0.0898369	0.12206	0.227795	0.510053	92	0.969331	119	0.482267	92.5
TraesKN5D01HG31580	*		*	spike.area.TBratio	0	0	0	0	0	0	131.5	NA	138	NA	136
TraesKN5D01HG38230	TraesCS5D02G363500	SOT10	Cytosolic sulfotransferase 10	spike.area.TBratio	3.91334	3.4765	4.97323	4.54937	5.84006	1.8982	40	1.49234	60	0.00147929	17.5
TraesKN5D01HG47960	TraesCS5D02G462300	NOV	Histidine kinase-%2C DNA gyrase B-%2C and HSP90-like ATPase family protein	spike.area.TBratio	3.31027	3.9608	2.80172	2.26431	3.2523	3.74195	55	0.982489	123	0.876251	115
TraesKN6A01HG02010	*	BPM1	BTB/POZ and MATH domain-containing protein 1	spike.area.TBratio	0.033161	0.00510084	0.0185609	0.0140246	0.137265	0.00479528	97	4.13936	22	0.00146055	15
TraesKN6A01HG17430	TraesCS6A02G176300		*	spike.area.TBratio	2.06633	1.9655	2.19642	1.01245	2.75666	2.3748	60	1.33408	72	0.0352962	37
TraesKN6A01HG18500	TraesCS6A02G275300LC		*	spike.area.TBratio	0	0	0	0	0	0	131.5	NA	139	NA	137
TraesKN6A01HG19440	TraesCS6A02G302000LC	CRK8	cysteine-rich RLK (RECEPTOR-like protein kinase) 8	spike.area.TBratio	0.0043273	0	0	0.000725175	0.0202691	0.00156351	110	4.684	21	NA	138
TraesKN6A01HG34980	TraesCS6A02G541300LC		*	spike.area.TBratio	1.54014	0.4791	1.17311	2.66454	2.07484	1.54035	65	1.34718	70	0.0462918	42.5
TraesKN6A01HG36520	*		*	spike.area.TBratio	0.223319	0.0119775	0.0450228	0.0880645	0.198469	0.643888	94	0.888722	101	0.312596	84
TraesKN6B01HG18010	TraesCS6B02G191900	MLO1	MLO-like protein 1	spike.area.TBratio	12.132	3.7636	5.85075	43.0922	9.04081	2.73917	27	0.745205	71	0.347731	85.5
TraesKN6B01HG19810	TraesCS6B02G208900		*	spike.area.TBratio	16.3465	17.6134	13.0869	12.6298	18.4772	17.8989	8	1.13034	100	0.716171	106
TraesKN6B01HG19820	TraesCS6B02G209000	PUB23	E3 ubiquitin-protein ligase PUB23	spike.area.TBratio	0.0125007	0.00287019	0	0.0155236	0.0286468	0.0140047	107	2.29162	36	0.00147317	16
TraesKN6B01HG19890	TraesCS6B02G209400		*	spike.area.TBratio	1.8255	4.51671	0.496129	1.21969	1.18097	0.736734	76	0.646927	58	0.79517	109
TraesKN6D01HG04170	*	SKIP4	F-box/kelch-repeat protein SKIP4	spike.area.TBratio	22.7816	22.7199	20.8312	10.2928	18.5779	36.338	6	0.815478	85	0.067818	48
TraesKN6D01HG11750	TraesCS6D02G109800	WIN2	Probable protein phosphatase 2C 59	spike.area.TBratio	19.8717	39.1875	10.3363	17.0991	16.0071	10.3013	10	0.805524	82	0.755362	107.5
TraesKN6D01HG16200	TraesCS6D02G151900		unknown protein%3B BEST Arabidopsis thaliana protein match is: unknown protein (TAIR:AT4G30630.1)%3B Has 30201 Blast hits to 17322 proteins in 780 species: Archae - 12%3B Bacteria - 1396%3B Metazoa - 17338%3B Fungi - 3422%3B Plants - 5037%3B Viruses - 0%3B Other Eu /.../es - 2996 (source: NCBI BLink).	spike.area.TBratio	7.94836	6.65827	10.8288	8.92342	9.08803	6.21221	26	1.14338	98	0.133933	62.5
TraesKN6D01HG28780	TraesCS6D02G260100		*	spike.area.TBratio	0	0	0	0	0	0	131.5	NA	140	NA	139
TraesKN7A01HG04890	*	PCMP-H40	Pentatricopeptide repeat-containing protein At1g11290	spike.area.TBratio	0	0	0	0	0	0	131.5	NA	141	NA	140
TraesKN7A01HG18640	TraesCS7A02G193200		signal recognition particle binding	spike.area.TBratio	4.95442	4.0452	6.59223	3.13399	5.15948	6.25627	43	1.04139	115	0.855829	113
TraesKN7A01HG24900	TraesCS7A02G270500		NC domain-containing protein-related	spike.area.TBratio	6.84858	5.99138	25.2158	5.86204	4.9817	0.66226	44	0.727406	69	0.272391	79.5
TraesKN7A01HG26470	*	TNEA_C	Probable aminopyrimidine aminohydrolase%2C mitochondrial	spike.area.TBratio	5.90604	8.26452	5.48053	4.55302	6.26621	4.50493	37	1.06098	110	0.640003	101.5
TraesKN7A01HG34970	*		*	spike.area.TBratio	0.102316	0.0145958	0.104157	0.0320278	0.271963	0.114596	90	2.65807	33	0.0101567	24
TraesKN7A01HG42980	TraesCS7A02G449000		*	spike.area.TBratio	3.60724	2.05146	4.56699	2.38601	8.15775	2.18619	29	2.26149	37	0.000740585	10
TraesKN7A01HG44520	TraesCS7A02G463300		*	spike.area.TBratio	0	0	0	0	0	0	131.5	NA	142	NA	141
TraesKN7A01HG46430	*		*	spike.area.TBratio	3.37172	2.25262	6.27849	2.98245	5.30073	1.88262	42	1.57212	56	0.00118225	13
TraesKN7B01HG27360	TraesCS7B02G240100	CDKF-1	Cyclin-dependent kinase F-1	spike.area.TBratio	5.31875	7.87291	4.0697	5.3025	4.80684	3.78522	46	0.903755	104	0.450222	90.5
TraesKN7B01HG29160	TraesCS7B02G255600		*	spike.area.TBratio	0	0	0	0	0	0	131.5	NA	143	NA	142
TraesKN7B01HG32040	TraesCS7B02G284900		*	spike.area.TBratio	0.132052	0.511922	0.01843	0	0.00265628	0.00507783	115	0.0201154	12	0.12709	60
TraesKN7B01HG42900	TraesCS7B02G392700		Core-2/I-branching beta-1%2C6-N-acetylglucosaminyltransferase family protein	spike.area.TBratio	7.66365	11.4837	10.6245	7.53346	6.4621	3.36198	35	0.843214	96	0.272391	79.5
TraesKN7D01HG22030	TraesCS7D02G209700	CCR4-3	Carbon catabolite repressor protein 4 homolog 3	spike.area.TBratio	1.02688	0.83099	1.17692	1.82667	1.25873	0.374015	73	1.22578	86	0.0212234	32
TraesKN7D01HG22060	TraesCS7D02G210100	PCR3	Protein PLANT CADMIUM RESISTANCE 3	spike.area.TBratio	0.147492	0.217624	0	0.155551	0.133432	0.155606	98	0.904675	105	0.810243	111
TraesKN7D01HG29840	TraesCS7D02G281900	PMP	putative type 1 membrane protein	spike.area.TBratio	17.6243	24.939	34.1548	13.0909	13.5021	8.53611	15	0.766107	74	0.482267	92.5
TraesKN7D01HG32250	TraesCS7D02G413700LC		*	spike.area.TBratio	0.000704076	0	0	0.00181552	0.00193955	0	116	2.75475	30	NA	143
TraesKN7D01HG35260	TraesCS7D02G326400		*	spike.area.TBratio	3.30661	3.50846	1.76047	2.22016	3.46128	4.57665	53	1.04678	114	0.450222	90.5
TraesKN7D01HG38150	*		*	spike.area.TBratio	0	0	0	0	0	0	131.5	NA	144	NA	144
TraesKN7D01HG43910	TraesCS7D02G407300		S-adenosyl-L-methionine-dependent methyltransferases superfamily protein	spike.area.TBratio	2.45571	3.12022	3.52177	2.02227	2.39052	1.63213	62	0.973457	120	0.896753	117
TraesKN7D01HG48550	TraesCS7D02G448500		Sec14p-like phosphatidylinositol transfer family protein	spike.area.TBratio	3.06356	2.2779	4.27245	5.00623	3.77981	1.25057	52	1.2338	84	0.0494345	44.5
TraesKN7D01HG58260	*	CYP71A27	cytochrome P450%2C family 71%2C subfamily A%2C polypeptide 27	spike.area.TBratio	3.71688	14.8631	0	0	0.0059457	0	113	0.00159965	8	0.38335	88
TraesKN1A01HG02470	TraesCS1A02G033500	OEP161	Outer envelope pore protein 16-1%2C chloroplastic	spike.length	3.35205	0.408082	9.54121	4.42842	5.48084	0.797555	25	1.63507	57	0.00794008	23.5
TraesKN1A01HG04550	TraesCS1A02G053600		*	spike.length	1.37272	0.0955184	0.808197	1.48777	2.34223	2.11875	46	1.70628	54	0.00309392	20.5
TraesKN1A01HG06190	TraesCS1A02G070800	BPM2	BTB/POZ and MATH domain-containing protein 2	spike.length	0.0543024	0	0.00576405	0.213784	0.0555536	0.012324	87	1.02304	110	0.111145	43
TraesKN1A01HG08790	TraesCS1A02G097100	NIFU4	NifU-like protein 4%2C mitochondrial	spike.length	1.35318	2.05899	1.03671	1.12093	1.2687	1.04315	60	0.93757	106	0.917322	97.5
TraesKN1A01HG29880	TraesCS1A02G309800	CYCB1-4	Cyclin-B1-4	spike.length	3.72868	4.99088	3.68756	2.03966	6.90599	1.37081	24	1.85213	45	0.101162	42
TraesKN1A01HG30520	TraesCS1A02G463200LC		PIF1 helicase	spike.length	0	0	0	0	0	0	121	NA	115	NA	101
TraesKN1A01HG36900	TraesCS1A02G402000		*	spike.length	0.917172	0.494321	0.632234	0.375675	0.786913	1.98631	67	0.857978	87	0.696836	84.5
TraesKN1B01HG06130	*		*	spike.length	0	0	0	0	0	0	121	NA	116	NA	102
TraesKN1B01HG06570	TraesCS1B02G108700	SUN2	Protein SAD1/UNC-84 domain protein 2	spike.length	10.6938	14.8094	9.02337	8.38997	12.6025	7.70956	8	1.17849	84	0.181104	50
TraesKN1B01HG33180	TraesCS1B02G361700	UGT88A1	TBP-glycosyltransferase 88A1	spike.length	0	0	0	0	0	0	121	NA	117	NA	103
TraesKN1B01HG36310	TraesCS1B02G393800		*	spike.length	0.401781	0	0	0	2.14283	0	53	5.33333	25	1.95e-05	5
TraesKN1B01HG39140	TraesCS1B02G425200	GRXC9	Glutaredoxin-C9	spike.length	0	0	0	0	0	0	121	NA	118	NA	104
TraesKN1D01HG01310	TraesCS1D02G015300		Protein kinase superfamily protein	spike.length	0.610195	0.0297214	0.0312789	2.67885	0.402266	0.0845804	74	0.659242	65	0.0765349	36
TraesKN1D01HG01320	TraesCS1D02G015400		Protein kinase family protein	spike.length	0.000191163	0	0	0.00101954	0	0	121	0	NA	NA	105
TraesKN1D01HG03480	TraesCS1D02G038100		*	spike.length	0.458399	0.115213	0.592994	0.255872	0.746555	0.670067	68	1.62861	59	0.00891493	25
TraesKN1D01HG08620	*		*	spike.length	2.68834	3.55346	1.23179	2.27039	4.04065	1.85072	32	1.50303	66	0.000451071	14
TraesKN1D01HG10350	TraesCS1D02G135600LC		*	spike.length	0	0	0	0	0	0	121	NA	119	NA	106
TraesKN1D01HG20630	*		Chalcone-flavanone isomerase family protein	spike.length	5.06241	5.67601	8.01139	2.91165	9.09263	1.5647	17	1.79611	47	0.0908418	40
TraesKN1D01HG38890	TraesCS1D02G377600		*	spike.length	0.000162182	0.000648729	0	0	0	0	121	0	NA	NA	107
TraesKN1D01HG40670	TraesCS1D02G524300LC	AP3BA	AP3-complex subunit beta-A	spike.length	0.377131	0.101967	0.982076	0.290873	0.58043	0.262041	71	1.53907	62	0.00309392	20.5
TraesKN1D01HG44830	*		CONTAINS InterPro DOMAIN/s: RNAse P%2C Rpr2/Rpp21 subunit (InterPro:IPR007175)%3B Has 35333 Blast hits to 34131 proteins in 2444 species: Archae - 798%3B Bacteria - 22429%3B Metazoa - 974%3B Fungi - 991%3B Plants - 531%3B Viruses - 0%3B Other Eukaryotes - 9610 (sou /.../CBI BLink).	spike.length	0.424633	0.251092	0.605573	0.212865	0.646144	0.500395	70	1.52165	64	0.0132248	26
TraesKN2A01HG01630	*	CYP71A25	Cytochrome P450 71A25	spike.length	0.479088	0	0.065293	0.858332	1.64309	0.00764097	56	3.42961	33	0.294311	66
TraesKN2A01HG05020	TraesCS2A02G063000		*	spike.length	6.11347	0	4.41413	0.527595	10.7527	13.7866	12	1.75886	51	0.0515339	34
TraesKN2A01HG16390	TraesCS2A02G177800		*	spike.length	1.79312	6.18894	0.715504	0.526545	0.245519	0.0467221	78	0.136923	19	0.188701	53
TraesKN2A01HG27280	TraesCS2A02G407300LC		*	spike.length	0	0	0	0	0	0	121	NA	120	NA	108
TraesKN2A01HG33790	TraesCS2A02G345600		Protein of unknown function (DUF1195)	spike.length	1.91208	2.88921	3.33756	0.838015	2.27426	0.756109	50	1.18942	83	0.482267	76
TraesKN2A01HG34320	TraesCS2A02G350400	CHI	chitinase%2C putative	spike.length	0	0	0	0	0	0	121	NA	121	NA	109
TraesKN2A01HG36070	*		*	spike.length	0.376446	0.0873384	0.967526	0.388296	0.243798	0.460613	79	0.64763	61	0.80142	91
TraesKN2A01HG36080	*		hAT dimerisation domain-containing protein / transposase-related	spike.length	0.618422	0.119601	1.6631	0.552209	0.434216	0.782719	73	0.702136	69	0.42786	74
TraesKN2A01HG40250	TraesCS2A02G409400	TT8	Transcription factor TT8	spike.length	0.251877	0.00930293	0.43556	0.785564	0.252557	0.00183311	77	1.0027	114	0.0890927	39
TraesKN2A01HG46130	TraesCS2A02G470700	BPM2	BTB/POZ and MATH domain-containing protein 2	spike.length	0.0122535	0	0.0289272	0	0.0460671	0	89	3.75951	31	0.027579	29
TraesKN2A01HG49060	TraesCS2A02G503800	SD25	G-type lectin S-receptor-like serine/threonine-protein kinase SD2-5	spike.length	0.292004	0.216426	0.022621	0.50279	0.271096	0.359864	76	0.9284	105	0.601977	78
TraesKN2A01HG50220	TraesCS2A02G517000		*	spike.length	3.09519	0.165213	3.97243	1.38517	9.26496	2.24173	16	2.99334	34	2.16e-05	6.5
TraesKN2A01HG51730	TraesCS2A02G533400	RKS1	S-locus lectin protein kinase family protein	spike.length	0.0416147	0.146851	0.0100694	0.00160395	0.017827	0	95	0.428382	40	0.81977	92
TraesKN2A01HG51740	*		*	spike.length	0	0	0	0	0	0	121	NA	122	NA	110
TraesKN2B01HG08580	*	YSL6	Probable metal-nicotianamine transporter YSL6	spike.length	0.111994	0.447975	0	0	0	0	121	0	NA	0.120775	45
TraesKN2B01HG25850	*		Ribonuclease H-like superfamily protein	spike.length	0.000739384	0	0	0.00394338	0	0	121	0	NA	NA	111
TraesKN2B01HG25860	TraesCS2B02G356310LC		*	spike.length	3.75608	6.19745	3.52243	2.65245	3.30907	2.59451	38	0.880991	93	0.876251	95
TraesKN2B01HG26590	*		*	spike.length	2.3893	3.7987	1.17666	1.47935	2.78811	1.96959	43	1.16691	86	0.133933	46
TraesKN2B01HG27000	TraesCS2B02G262900		unknown protein%3B FUNCTIONS IN: molecular_function unknown%3B INVOLVED IN: biological_process unknown%3B LOCATED IN: cellular_component unknown%3B EXPRESSED IN: cultured cell%3B BEST Arabidopsis thaliana protein match is: unknown protein (TAIR:AT3G13420.1)%3B /.../333 Blast hits to 34131 proteins in 2444 species: Archae - 798%3B Bacteria - 22429%3B Metazoa - 974%3B Fungi - 991%3B Plants - 531%3B…	spike.length	3.31373	3.53239	4.49794	2.84642	3.58024	2.65356	35	1.08043	102	0.389768	71.5
TraesKN2B01HG28150	TraesCS2B02G429400LC		*	spike.length	0.00206187	0	0	0.00693058	0.00318957	0.000657378	104	1.54693	60	NA	112
TraesKN2B01HG45790	TraesCS2B02G449200		Probable protein phosphatase 2C 58	spike.length	9.05147	13.5915	3.23727	17.4292	3.73904	5.11956	34	0.413087	39	0.00606093	22
TraesKN2B01HG48970	TraesCS2B02G479800	PDF2	Probable prefoldin subunit 2	spike.length	18.1619	17.1605	22.358	11.534	20.7778	20.0744	4	1.14403	90	0.466097	75
TraesKN2B01HG59910	TraesCS2B02G589000	MES3	Methylesterase 3	spike.length	1.58872	4.4715	0.278579	0.416591	0.117935	1.34321	82	0.0742325	17	0.000217218	13
TraesKN2D01HG07730	TraesCS2D02G082100	PER21	Peroxidase 21	spike.length	2.83474	1.31867	4.97997	0.766623	2.95674	4.73777	42	1.04304	109	0.947348	100
TraesKN2D01HG10270	*		*	spike.length	0	0	0	0	0	0	121	NA	123	NA	113
TraesKN2D01HG16380	*		unknown protein%3B FUNCTIONS IN: molecular_function unknown%3B INVOLVED IN: N-terminal protein myristoylation%3B LOCATED IN: plasma membrane%3B EXPRESSED IN: 23 plant structures%3B EXPRESSED DURING: 14 growth stages%3B CONTAINS InterPro DOMAIN/s: Protein of unk /.../unction DUF632 (InterPro:IPR006867)%3B BEST Arabidopsis thaliana protein match is: Protein of unknown function (DUF630 and DUF632) (…	spike.length	9.20843	11.0736	22.6231	8.11774	8.46065	2.01475	21	0.918794	100	0.896753	96
TraesKN2D01HG18850	*		*	spike.length	0.00521753	0	0	0	0.0278268	0	92	5.33333	24	NA	114
TraesKN2D01HG21640	TraesCS2D02G210900		*	spike.length	0	0	0	0	0	0	121	NA	124	NA	115
TraesKN2D01HG60380	TraesCS2D02G595100	NTBT26	NTBix hydrolase 26%2C chloroplastic	spike.length	18.501	18.7138	21.0098	24.4879	18.81	12.3121	5	1.0167	113	0.835499	93.5
TraesKN3A01HG00550	TraesCS3A02G003400		*	spike.length	0	0	0	0	0	0	121	NA	125	NA	116
TraesKN3A01HG01330	TraesCS3A02G013700		O-acyltransferase (WSD1-like) family protein	spike.length	2.6874	8.79171	0.319316	1.58461	0.45992	0.264855	72	0.171139	21	0.0502728	33
TraesKN3A01HG08450	TraesCS3A02G086200		unknown protein%3B Has 25 Blast hits to 25 proteins in 9 species: Archae - 0%3B Bacteria - 0%3B Metazoa - 0%3B Fungi - 0%3B Plants - 25%3B Viruses - 0%3B Other Eukaryotes - 0 (source: NCBI BLink).	spike.length	2.90874	3.1822	2.88163	3.50919	3.90067	1.45453	33	1.34102	76	0.00204699	18
TraesKN3A01HG19530	TraesCS3A02G244800LC		*	spike.length	0	0	0	0	0	0	121	NA	126	NA	117
TraesKN3A01HG19840	TraesCS3A02G189400	PSL4	Glucosidase 2 subunit beta	spike.length	8.42557	9.60146	10.2357	6.19732	8.80257	7.73304	18	1.04474	108	0.917322	97.5
TraesKN3A01HG22220	TraesCS3A02G208400		unknown protein%3B FUNCTIONS IN: molecular_function unknown%3B INVOLVED IN: biological_process unknown%3B LOCATED IN: mitochondrion%2C plastid%3B EXPRESSED IN: 24 plant structures%3B EXPRESSED DURING: 13 growth stages%3B BEST Arabidopsis thaliana protein match is /.../own protein (TAIR:AT2G19530.1)%3B Has 63 Blast hits to 63 proteins in 14 species: Archae - 0%3B Bacteria - 0%3B Metazoa - 0%3B Fun…	spike.length	7.99354	9.25045	13.8612	6.88513	8.13917	4.52492	22	1.01822	112	0.640003	80
TraesKN3A01HG31930	TraesCS3A02G301400		Polynucleotidyl transferase%2C ribonuclease H-like superfamily protein	spike.length	0.614203	0.421433	0.84327	0.400103	1.08269	0.501651	62	1.76275	50	1e-05	4
TraesKN3A01HG37270	TraesCS3A02G359200	ATMYB3R5	myb domain protein 3r-5	spike.length	2.32126	2.69669	2.24397	1.87867	2.5936	2.11216	44	1.11733	95	0.208701	54.5
TraesKN3A01HG38510	*	KDTA	Probable 3-deoxy-D-manno-octulosonic acid transferase%2C mitochondrial	spike.length	2.38557	1.83456	5.51217	1.66199	3.0048	1.45156	41	1.25957	80	0.0285379	30
TraesKN3B01HG01790	*		*	spike.length	0.777079	0	1.01213	0.119747	0.0135525	2.50228	96	0.0174403	16	0.49965	77
TraesKN3B01HG12340	TraesCS3B02G145500	BOR4	Boron transporter 4	spike.length	1.6978	0.214684	0.606428	2.17846	4.83772	1.01116	30	2.84941	36	0.000113003	12
TraesKN3B01HG18180	*	CAF1	CRS2-associated factor 1%2C chloroplastic	spike.length	3.79689	1.39509	3.98616	8.96573	5.18266	1.18811	28	1.36497	72	0.00794008	23.5
TraesKN3B01HG24130	TraesCS3B02G256100		Pentatricopeptide repeat-containing protein At5g12100%2C mitochondrial	spike.length	1.37219	1.30256	0.514698	0.88346	2.36463	1.4928	45	1.72325	53	2.16e-05	6.5
TraesKN3B01HG36910	TraesCS3B02G381800		*	spike.length	3.74003	6.97606	2.11654	0.997894	2.27783	4.469	49	0.609041	56	0.0812107	37
TraesKN3B01HG41550	TraesCS3B02G426300	4CLL9	4-coumarate--CoA ligase-like 9	spike.length	6.57883	1.58726	9.54302	10.1354	10.7278	4.30916	13	1.63065	58	0.00279613	19
TraesKN3B01HG42000	TraesCS3B02G624500LC		CONTAINS InterPro DOMAIN/s: Putative harbinger transposase-derived nuclease (InterPro:IPR006912)%3B BEST Arabidopsis thaliana protein match is: unknown protein (TAIR:AT5G41980.1)%3B Has 30201 Blast hits to 17322 proteins in 780 species: Archae - 12%3B Bac /.../- 1396%3B Metazoa - 17338%3B Fungi - 3422%3B Plants - 5037%3B Viruses - 0%3B Other Eukaryotes - 2996 (source: NCBI BLink).	spike.length	0	0	0	0	0	0	121	NA	127	NA	118
TraesKN3B01HG47680	TraesCS3B02G490100		*	spike.length	1.31479	0.231943	0.885616	1.36344	2.30901	1.83009	47	1.75617	52	5.14e-05	9
TraesKN3B01HG55150	*		MATE efflux family protein	spike.length	0.986003	3.55958	0.170091	0.203723	0.125767	0.0522629	81	0.127553	18	0.290445	65
TraesKN3D01HG13770	TraesCS3D02G149900		*	spike.length	0.93942	0.0226072	0.466483	0.217268	2.29142	1.62031	48	2.43919	38	0.000103039	11
TraesKN3D01HG21010	TraesCS3D02G210500		Protein ROOT HAIR DEFECTIVE 3 homolog 1	spike.length	10.1602	13.8753	13.2243	7.77242	8.75832	7.75512	19	0.862026	88	0.272391	63
TraesKN3D01HG28240	*		*	spike.length	0.681291	0.429398	0.864072	0.507219	0.919931	0.793368	64	1.35028	75	0.0228862	28
TraesKN3D01HG54590	*		*	spike.length	0.00652645	0.00265397	0	0	0.0312691	0	91	4.79114	26	NA	119
TraesKN3D01HG55330	*	PAE5	Pectin acetylesterase 5	spike.length	6.28151	3.39598	4.76463	0.648025	3.50938	16.2297	36	0.558684	49	0.936822	99
TraesKN4A01HG00760	TraesCS4A02G007700		*	spike.length	0	0	0	0	0	0	121	NA	128	NA	120
TraesKN4A01HG23780	TraesCS4A02G234100		2-oxoglutarate (2OG) and Fe(II)-dependent oxygenase superfamily protein	spike.length	26.971	8.59138	2.16834	9.36252	13.364	81.1636	7	0.495494	43	0.208701	54.5
TraesKN4A01HG29800	TraesCS4A02G296900	SAUR71	Auxin-responsive protein SAUR71	spike.length	0.0195565	0.0507836	0	0.0365897	0	0	121	0	NA	0.182272	51.5
TraesKN4B01HG11460	*	AtGH9C2	Endoglucanase 6	spike.length	1.01839	3.13398	0.289072	0.213457	0.787431	0.04437	66	0.773213	78	0.222831	58
TraesKN4D01HG02540	TraesCS4D02G024900		GDSL esterase/lipase At5g03810	spike.length	11.1371	0.00477334	22.1048	4.86323	33.0103	5.08621	2	2.96399	35	4.64e-05	8
TraesKN4D01HG08990	TraesCS4D02G088200	SPS4	Probable sucrose-phosphate synthase 4	spike.length	32.3313	2.033	3.2327	131.624	16.7805	14.3721	6	0.519019	44	0.716171	89
TraesKN4D01HG11890	TraesCS4D02G114900	ARF31	B3 domain-containing protein At2g36080	spike.length	1.49085	4.5893	0.552172	0.144127	1.07842	0.181107	63	0.723359	71	0.254948	61
TraesKN5A01HG00110	TraesCS5A02G001200		*	spike.length	0.00421683	0	0	0	0.0224897	0	94	5.33333	23	NA	121
TraesKN5A01HG01030	*		*	spike.length	0.00575115	0	0	0	0.0266985	0.00298075	93	4.64228	27	NA	122
TraesKN5A01HG08240	TraesCS5A02G083200	DAPF	Diaminopimelate epimerase%2C chloroplastic	spike.length	4.71616	5.55823	6.83662	3.38081	5.39765	3.30427	26	1.1445	89	0.0861067	38
TraesKN5A01HG38900	TraesCS5A02G384800	TRM82	Transducin/WD40 repeat-like superfamily protein	spike.length	4.09138	3.83641	5.36356	4.32746	5.20136	2.7007	27	1.2713	79	0.375436	69
TraesKN5A01HG47090	TraesCS5A02G466700		unknown protein%3B FUNCTIONS IN: molecular_function unknown%3B INVOLVED IN: biological_process unknown%3B LOCATED IN: chloroplast%3B BEST Arabidopsis thaliana protein match is: unknown protein (TAIR:AT2G05310.1)%3B Has 50 Blast hits to 50 proteins in 20 speci /.../chae - 0%3B Bacteria - 0%3B Metazoa - 0%3B Fungi - 0%3B Plants - 50%3B Viruses - 0%3B Other Eukaryotes - 0 (source: NCBI BLink).	spike.length	4.76932	2.45857	6.74385	9.51225	5.15108	2.2493	29	1.08004	103	0.156221	47
TraesKN5B01HG19660	TraesCS5B02G176300		myb-like HTH transcriptional regulator family protein	spike.length	9.16434	10.2779	10.102	9.52422	10.0171	6.67249	15	1.09305	99	0.21852	57
TraesKN5B01HG36890	TraesCS5B02G350000		*	spike.length	10.4907	41.9502	0.0117755	0.00159279	0.00462829	0.00203901	101	0.000441181	11	0.262267	62
TraesKN5B01HG42740	TraesCS5B02G595800LC	RPL28C	60S ribosomal protein L28-2	spike.length	0.00121371	0	0.00970966	0	0	0	121	0	NA	NA	123
TraesKN5B01HG45820	TraesCS5B02G435500		Bifunctional inhibitor/lipid-transfer protein/seed storage 2S albumin superfamily protein	spike.length	0	0	0	0	0	0	121	NA	129	NA	124
TraesKN5D01HG01100	TraesCS5D02G005200LC		*	spike.length	1.20899	1.07124	0.813306	0.826134	2.16936	1.11143	52	1.79436	48	2.27e-08	1
TraesKN5D01HG15330	TraesCS5D02G138200		*	spike.length	3.12629	4.24659	1.97659	1.51675	3.28696	3.6675	39	1.05139	107	0.696836	84.5
TraesKN5D01HG17570	TraesCS5D02G160200		*	spike.length	0.00148642	0.00297591	0	0	0.00395969	0	103	2.66391	37	NA	125
TraesKN5D01HG28300	TraesCS5D02G265500	PSAG	Photosystem I reaction center subunit V%2C chloroplastic	spike.length	88.9088	0.00317483	119.628	298.515	86.9808	6.69616	1	0.978315	111	0.0994445	41
TraesKN5D01HG34570	TraesCS5D02G330520		Serpin-Z4	spike.length	0.000796321	0	0	0	0.00424705	0	102	5.33334	22	NA	126
TraesKN5D01HG39200	TraesCS5D02G464100LC		*	spike.length	0.646634	0.130852	1.23675	0.542996	1.38041	0.394752	57	2.13477	42	6.06e-05	10
TraesKN5D01HG42670	TraesCS5D02G408100		Gibberellin-regulated protein 8	spike.length	4.45635	0.316846	0.568283	0.0311987	10.0814	9.63999	14	2.26225	41	0.711269	86
TraesKN5D01HG48100	TraesCS5D02G559800LC		*	spike.length	1.06204	0.989007	1.68669	1.84083	1.18788	0.144293	61	1.11848	94	0.711457	87
TraesKN5D01HG50690	TraesCS5D02G491200		C2H2-type zinc finger family protein	spike.length	0	0	0	0	0	0	121	NA	130	NA	127
TraesKN5D01HG50960	TraesCS5D02G493600	PCMP-H28	Pentatricopeptide repeat-containing protein At4g21065	spike.length	0.0978519	0.0983733	0.11471	0.106289	0.132482	0.0566011	80	1.3539	73	0.308596	67
TraesKN6A01HG00060	TraesCS6A02G000100		Peptidase family M48 family protein	spike.length	0.00977168	0	0.0149613	0	0.0421414	0	90	4.31261	29	NA	128
TraesKN6A01HG06160	TraesCS6A02G071300	AMS	Transcription factor ABORTED MICROSPORES	spike.length	2.46517	0.0267983	2.19766	0.00611838	11.4247	0.161928	10	4.63445	28	6.52e-06	3
TraesKN6A01HG06220	TraesCS6A02G072000	HDG11	Homeobox-leucine zipper protein HDG11	spike.length	0.259006	0	0	0	0	1.03602	121	0	NA	0.182272	51.5
TraesKN6A01HG08330	TraesCS6A02G093400		*	spike.length	0.0128192	0	0.0317277	0	0.0472175	0	88	3.68333	32	0.0323326	31.5
TraesKN6A01HG31360	*	ATJ16	Chaperone protein dnaJ 16	spike.length	9.01485	13.9705	10.6774	6.27271	7.29675	6.57308	23	0.809415	81	0.603192	79
TraesKN6A01HG32030	TraesCS6A02G317100		*	spike.length	0.437706	0	0	0	0	1.75082	121	0	NA	0.413163	73
TraesKN6B01HG04550	TraesCS6B02G063000	LPA3	Protein LOW PSII ACCUMULATION 3%2C chloroplastic	spike.length	7.89624	0.0930646	8.51784	25.751	8.57168	1.49095	20	1.08554	101	0.0637644	35
TraesKN6B01HG17790	TraesCS6B02G296600LC		*	spike.length	1.58954	2.28067	1.24606	1.75776	1.81082	0.778038	55	1.13921	91	0.716171	89
TraesKN6B01HG18560	TraesCS6B02G307700LC		hAT family dimerisation domain	spike.length	0	0	0	0	0	0	121	NA	131	NA	129
TraesKN6B01HG18570	*	Os09g0290900	LOC_Os06g11830	spike.length	0	0	0	0	0	0	121	NA	132	NA	130
TraesKN6B01HG38640	TraesCS6B02G690500LC		*	spike.length	0.0178835	0	0.038245	0	0.0698818	0	85	3.90762	30	0.0323326	31.5
TraesKN6B01HG39220	TraesCS6B02G385900	GAE1	TBP-glucuronate 4-epimerase 1	spike.length	0	0	0	0	0	0	121	NA	133	NA	131
TraesKN6B01HG39230	TraesCS6B02G386000		*	spike.length	0.632581	0.586279	0.802184	0.44996	0.903212	0.528073	65	1.42782	68	0.00183965	17
TraesKN6B01HG40710	TraesCS6B02G727500LC		*	spike.length	0	0	0	0	0	0	121	NA	134	NA	132
TraesKN6B01HG40720	TraesCS6B02G400000		*	spike.length	0	0	0	0	0	0	121	NA	135	NA	133
TraesKN6D01HG07890	*	EMB2454	zinc finger protein-related	spike.length	7.2543	4.15477	8.33953	8.76435	11.0447	5.83587	11	1.52251	63	0.00058011	15
TraesKN6D01HG20870	*		DNA / pantothenate metabolism flavoprotein	spike.length	0.176711	0.00279973	0.25482	0.0459442	0.0954384	0.470597	84	0.540082	46	0.286619	64
TraesKN6D01HG41140	*		*	spike.length	1.21175	1.09478	0.910415	1.05754	1.34375	1.49604	59	1.10894	97	0.114104	44
TraesKN7A01HG19280	*	COL1	Zinc finger protein CONSTANS-LIKE 1	spike.length	0.0548509	0.0351364	0.0445843	0.0612266	0.0612597	0.0701103	86	1.11684	96	0.160158	48
TraesKN7A01HG20430	TraesCS7A02G223200		*	spike.length	0.00167209	0	0	0	0	0.00668838	121	0	NA	NA	134
TraesKN7A01HG26270	TraesCS7A02G284800		Regulator of chromosome condensation (RCC1) family protein	spike.length	13.5872	7.97505	20.219	7.02443	11.5529	22.3312	9	0.850276	85	0.835499	93.5
TraesKN7A01HG27720	TraesCS7A02G297300		*	spike.length	0.296784	0.277025	0	0.00294443	0.35634	0.640647	75	1.20067	82	0.682487	81
TraesKN7A01HG28080	TraesCS7A02G438700LC		*	spike.length	0.403509	0.467967	0.378212	0.487887	0.674018	0.085535	69	1.67039	55	0.172514	49
TraesKN7A01HG35350	TraesCS7A02G373300	CYP51G1	Sterol 14-demethylase	spike.length	0	0	0	0	0	0	121	NA	136	NA	135
TraesKN7A01HG49050	*	AAO3	Abscisic-aldehyde oxidase	spike.length	1.52878	1.24285	0.773726	1.18484	1.34532	2.58781	58	0.879996	92	0.716171	89
TraesKN7A01HG52730	*		GDSL esterase/lipase At1g74460	spike.length	2.07557	8.29181	0.00343308	0.006606	0.00505961	0	100	0.0024377	13	0.216474	56
TraesKN7B01HG09210	TraesCS7B02G084000	GLP1	Germin-like protein subfamily 3 member 1	spike.length	0	0	0	0	0	0	121	NA	137	NA	136
TraesKN7B01HG39130	TraesCS7B02G353200	PER3	Peroxidase 3	spike.length	13.6698	50.6323	1.36446	0.458083	2.24039	1.34081	51	0.163894	20	0.691788	82
TraesKN7B01HG53400	*		*	spike.length	0.000122025	0.0004881	0	0	0	0	121	0	NA	NA	137
TraesKN7D01HG00810	*		*	spike.length	1.34181	5.33004	0.0372974	0.00906287	0.0103719	0.0039545	97	0.00772978	15	0.313509	68
TraesKN7D01HG00820	*		*	spike.length	0.974185	3.88509	0	0	0.00570036	0.00737413	99	0.00585141	14	0.237737	59
TraesKN7D01HG08630	TraesCS7D02G110700LC		*	spike.length	0.143453	0.131698	0.10587	0.329584	0.108048	0.0609545	83	0.753196	77	0.691939	83
TraesKN7D01HG18030	TraesCS7D02G172300	TIC22	Protein TIC 22%2C chloroplastic	spike.length	1.46017	0.866595	2.22444	2.0483	1.97512	0.844304	54	1.35266	74	0.015545	27
TraesKN7D01HG23450	*	HRD1A	ERAD-associated E3 ubiquitin-protein ligase HRD1A	spike.length	2.99975	3.1113	2.12075	2.03591	3.28223	3.83873	40	1.09417	98	0.239106	60
TraesKN7D01HG34060	TraesCS7D02G316000		unknown protein%3B FUNCTIONS IN: molecular_function unknown%3B INVOLVED IN: biological_process unknown%3B LOCATED IN: chloroplast thylakoid membrane%2C chloroplast%2C chloroplast envelope%3B EXPRESSED IN: 22 plant structures%3B EXPRESSED DURING: 13 growth stages%3B /.../9 Blast hits to 39 proteins in 18 species: Archae - 0%3B Bacteria - 0%3B Metazoa - 0%3B Fungi - 0%3B Plants - 39%3B Viruses - 0%…	spike.length	19.615	18.9884	29.1673	18.1103	21.1292	15.4585	3	1.07719	104	0.389768	71.5
TraesKN7D01HG34970	TraesCS7D02G258900LC		*	spike.length	3.01103	2.89967	2.76824	2.844	4.33919	2.37294	31	1.4411	67	3.16e-07	2
TraesKN7D01HG35320	TraesCS7D02G327000		*	spike.length	2.46581	2.69001	2.73242	1.71765	3.43938	1.93926	37	1.39483	70	0.00165089	16
TraesKN7D01HG58260	*	CYP71A27	cytochrome P450%2C family 71%2C subfamily A%2C polypeptide 27	spike.length	3.71688	14.8631	0	0	0.0059457	0	98	0.00159965	12	0.38335	70
TraesKN1A01HG04550	TraesCS1A02G053600		*	spike.width	1.37272	0.0955184	0.808197	1.48777	2.34223	2.11875	48	1.70628	56	0.00309392	17
TraesKN1A01HG04900	TraesCS1A02G081800LC		Ribonuclease H-like superfamily protein	spike.width	0	0	0	0	0	0	125	NA	115	NA	102
TraesKN1A01HG17050	*		*	spike.width	4.13557	0.138957	12.8377	0.309375	12.5413	0.346489	8	3.03253	40	2.09e-05	6
TraesKN1A01HG19500	*		*	spike.width	0.906015	0.290556	1.03749	1.06836	1.27395	1.05802	60	1.4061	77	0.010297	27
TraesKN1A01HG19920	*		*	spike.width	0.175521	0.101535	0.154505	0.148986	0.44341	0.0790005	74	2.52625	45	8.29e-05	9
TraesKN1A01HG26550	TraesCS1A02G276200		Glucan endo-1%2C3-beta-glucosidase 14	spike.width	1.45012	3.75068	1.18422	0.898652	0.972501	0.0543257	67	0.670634	67	0.223639	66
TraesKN1A01HG28970	TraesCS1A02G301400	TRX9	Thioredoxin H9	spike.width	1.19676	0.0155256	0.522286	4.60486	1.24478	0.123134	62	1.04012	110	0.0323717	35
TraesKN1B01HG01110	TraesCS1B02G007500		Protein of Unknown Function (DUF239)	spike.width	0.0528829	0	0.0240178	0	0.0203075	0.184292	92	0.384009	44	0.699085	89
TraesKN1B01HG28070	TraesCS1B02G313800	PLP2	Patatin-like protein 2	spike.width	1.17995	4.62415	0.0927158	0.021296	0.0139996	0.0228061	95	0.0118646	14	0.0816245	44
TraesKN1B01HG31060	TraesCS1B02G587700LC		*	spike.width	0.103567	0.0844358	0.188948	0.0603117	0.148071	0.0790699	80	1.42972	73	0.10632	45
TraesKN1B01HG33370	*	F28A21.230	Protein STICHEL-like 3	spike.width	1.8605	2.14256	1.06915	0.793496	3.95158	1.20605	39	2.12394	51	8.2e-06	4
TraesKN1D01HG02190	TraesCS1D02G024300		*	spike.width	4.8039	0.0422961	6.43405	3.38985	6.74236	8.35714	23	1.40352	78	0.11296	49
TraesKN1D01HG05190	TraesCS1D02G063000LC		*	spike.width	2.48086	4.03067	1.88529	1.01958	1.98462	2.69697	52	0.799975	90	0.114104	50
TraesKN1D01HG09710	TraesCS1D02G095800		*	spike.width	0	0	0	0	0	0	125	NA	116	NA	103
TraesKN1D01HG36310	TraesCS1D02G351400	RPN2A	26S proteasome non-ATPase regulatory subunit 1 homolog A	spike.width	2.10503	2.02457	2.43012	1.51815	3.18525	1.65294	45	1.51316	64	0.00147929	14
TraesKN1D01HG46260	TraesCS1D02G453400	ARR24	response regulator 24	spike.width	0.626295	0	0	0	0	2.50518	125	0	NA	0.334916	76.5
TraesKN2A01HG01520	TraesCS2A02G020000		*	spike.width	0.055616	0.213278	0	0.0071531	0.00509445	0	100	0.0916004	18	0.130829	54
TraesKN2A01HG04560	TraesCS2A02G056100	UGT74F2	TBP-glycosyltransferase 74F2	spike.width	0.054116	0.0209766	0	0.218456	0.00943452	0.0245694	98	0.174339	22	0.281104	70
TraesKN2A01HG11250	*		transducin family protein / WD-40 repeat family protein	spike.width	3.70608	3.27674	5.10025	3.55485	4.22622	3.16164	38	1.14035	99	0.108015	47.5
TraesKN2A01HG14950	TraesCS2A02G163800	SRK2C	Serine/threonine-protein kinase SRK2C	spike.width	8.80532	11.1774	11.0688	13.0958	5.33737	4.68467	30	0.606153	59	0.015545	29
TraesKN2A01HG22060	TraesCS2A02G227100	EBS	PHD finger family protein / bromo-adjacent homology (BAH) domain-containing protein	spike.width	6.63632	6.98018	8.37845	5.63382	9.57387	3.97011	15	1.44265	70	0.00866828	25
TraesKN2A01HG27280	TraesCS2A02G407300LC		*	spike.width	0	0	0	0	0	0	125	NA	117	NA	104
TraesKN2A01HG28630	*	ADT6	Arogenate dehydratase/prephenate dehydratase 6%2C chloroplastic	spike.width	14.7484	14.2786	19.5514	9.96956	19.8916	12.5436	3	1.34873	83	0.755362	92
TraesKN2A01HG28900	TraesCS2A02G434600LC		*	spike.width	8.95096	8.15379	10.0223	6.17463	12.5957	8.56115	7	1.40719	76	0.00663951	23
TraesKN2A01HG30480	TraesCS2A02G309300	ARF1	Auxin response factor 1	spike.width	11.0877	19.2089	8.72961	12.6937	11.1075	2.9261	9	1.00179	114	0.677689	88
TraesKN2A01HG40290	*		*	spike.width	1.67205	2.66084	0.4887	1.10979	0.764284	2.37745	70	0.457095	49	0.0187263	32
TraesKN2A01HG40780	TraesCS2A02G414700	NAGK	Acetylglutamate kinase%2C chloroplastic	spike.width	2.99439	3.59626	2.91725	3.31901	2.8124	2.32411	46	0.939223	106	0.260973	69
TraesKN2A01HG41350	TraesCS2A02G578900LC		*	spike.width	0.000711171	0	0	0	0.00379291	0	101	5.33333	28	NA	105
TraesKN2A01HG41450	TraesCS2A02G421600		Cysteine proteinases superfamily protein	spike.width	0.178763	0.0129652	0	0.893168	0.0429501	0	90	0.240262	34	0.479405	82
TraesKN2A01HG51740	*		*	spike.width	0	0	0	0	0	0	125	NA	118	NA	106
TraesKN2B01HG18430	TraesCS2B02G190600	PSBE	photosystem II reaction center protein E	spike.width	0.0101898	0	0.0815184	0	0	0	125	0	NA	NA	107
TraesKN2B01HG20910	*		*	spike.width	3.44531	4.23075	2.48975	2.95992	3.6564	3.34339	42	1.06127	107	0.855829	95
TraesKN2B01HG40120	TraesCS2B02G393000		Probable sphingolipid transporter spinster homolog 3	spike.width	8.54724	14.5213	7.19195	9.75596	8.02272	2.73766	21	0.938633	105	0.621483	85
TraesKN2B01HG40250	TraesCS2B02G394500	YSL7	Probable metal-nicotianamine transporter YSL7	spike.width	0.587376	1.94865	0	0.0161257	0.103258	0.311318	86	0.175795	23	0.426601	79
TraesKN2B01HG43630	*	SR	Serine racemase	spike.width	4.45309	2.13403	6.38541	6.36448	6.6853	2.69831	24	1.50127	65	0.000113003	10
TraesKN2B01HG60000	TraesCS2B02G589800		*	spike.width	1.57292	0.00104912	0.0118024	0	0.233895	6.1093	78	0.148701	21	0.891264	97
TraesKN2D01HG04150	*	PHT1-7	Probable inorganic phosphate transporter 1-7	spike.width	0	0	0	0	0	0	125	NA	119	NA	108
TraesKN2D01HG06710	TraesCS2D02G073100		Ubiquitin thioesterase otubain-like	spike.width	0.46579	0.0551252	0.383198	0.163488	0.871387	0.840278	68	1.87077	54	0.00891493	26
TraesKN2D01HG14680	TraesCS2D02G145800		Tetratricopeptide repeat (TPR)-like superfamily protein	spike.width	6.02177	6.77634	4.66041	4.70999	8.25918	5.25366	19	1.37155	81	0.0404911	38.5
TraesKN2D01HG24240	TraesCS2D02G234600	RABH1B	Ras-related protein RABH1b	spike.width	33.3335	19.986	90.0212	33.7027	29.9693	20.5833	1	0.899074	102	0.0765349	43
TraesKN2D01HG34590	TraesCS2D02G326500		*	spike.width	1.71548	1.79539	1.53262	1.35854	2.14084	1.67568	50	1.24795	91	0.00794008	24
TraesKN2D01HG43770	TraesCS2D02G411400	TIP2-3	Aquaporin TIP2-3	spike.width	18.5743	73.6267	0.2592	0	0.709397	0.00882145	72	0.0381924	16	0.5744	84
TraesKN2D01HG43780	TraesCS2D02G411500	TIP5-1	Probable aquaporin TIP5-1	spike.width	0.593745	2.2237	0.128043	0.00873312	0.107613	0	85	0.181245	24	0.626421	86
TraesKN2D01HG45570	TraesCS2D02G427200	KO	Ent-kaurene oxidase%2C chloroplastic	spike.width	0.000486359	0	0	0	0	0.00194543	125	0	NA	NA	109
TraesKN2D01HG50510	TraesCS2D02G471400	HSK	Homoserine kinase	spike.width	0.0028766	0.0014633	0.00827985	0.00159818	0.00103125	0.00393108	104	0.358497	42	NA	110
TraesKN2D01HG55030	TraesCS2D02G514200		*	spike.width	0	0	0	0	0	0	125	NA	120	NA	111
TraesKN2D01HG55600	*		Protein of unknown function (DUF674)	spike.width	0	0	0	0	0	0	125	NA	121	NA	112
TraesKN3A01HG01380	*	RPP13	Disease resistance protein RPP13	spike.width	1.44731	5.16333	0.0125889	0.00478984	0.177001	0.483255	79	0.122297	19	0.325501	75
TraesKN3A01HG04080	TraesCS3A02G041800	TRPA1	Tryptophan synthase alpha chain	spike.width	4.38613	0.0777102	0.182406	21.1634	1.99645	0.00570821	51	0.455173	48	0.306405	73
TraesKN3A01HG06490	*	HAT	Zinc finger BED domain-containing protein DAYSLEEPER	spike.width	0.977542	0	0	0.0011502	5.07709	0.101489	33	5.19373	30	0.152439	60
TraesKN3A01HG07580	TraesCS3A02G077900	ANAC080	NAC domain containing protein 80	spike.width	2.5254	0.00401306	0.01121	0	0.00327398	10.0895	102	0.00129642	12	0.14778	58
TraesKN3A01HG12060	TraesCS3A02G148400LC		RNA binding%3BRNA-directed DNA polymerases	spike.width	0	0	0	0	0	0	125	NA	122	NA	113
TraesKN3A01HG12070	TraesCS3A02G148500LC		*	spike.width	0	0	0	0	0	0	125	NA	123	NA	114
TraesKN3A01HG12140	TraesCS3A02G149100LC		*	spike.width	6.31221	4.91498	10.3233	8.05844	8.99657	2.38095	17	1.42526	74	0.00552623	21
TraesKN3A01HG12150	TraesCS3A02G122800		*	spike.width	1.55904	0.0721732	3.54162	2.00222	1.25345	1.9514	61	0.803993	92	0.186178	63
TraesKN3A01HG19260	*		Phenazine biosynthesis PhzC/PhzF protein	spike.width	1.12909	2.63947	0.137431	0.481317	0.786005	0.857673	69	0.696141	72	0.936838	99
TraesKN3A01HG33060	TraesCS3A02G452600LC		CONTAINS InterPro DOMAIN/s: Putative harbinger transposase-derived nuclease (InterPro:IPR006912)%3B BEST Arabidopsis thaliana protein match is: unknown protein (TAIR:AT1G43722.1)%3B Has 1807 Blast hits to 1807 proteins in 277 species: Archae - 0%3B Bacter /.../%3B Metazoa - 736%3B Fungi - 347%3B Plants - 385%3B Viruses - 0%3B Other Eukaryotes - 339 (source: NCBI BLink).	spike.width	0	0	0	0	0	0	125	NA	124	NA	115
TraesKN3A01HG41990	TraesCS3A02G403900	RUS6	Protein root UVB sensitive 6	spike.width	4.20205	1.99545	5.10016	2.02845	4.64459	7.25791	35	1.10531	104	0.239106	67
TraesKN3A01HG50180	TraesCS3A02G483300		TTF-type zinc finger protein with HAT dimerisation domain	spike.width	0	0	0	0	0	0	125	NA	125	NA	116
TraesKN3B01HG07090	TraesCS3B02G118200LC		Probable methyltransferase PMT20	spike.width	0.00021524	0.000860959	0	0	0	0	125	0	NA	NA	117
TraesKN3B01HG36650	TraesCS3B02G379000		PLAC8 family protein	spike.width	1.00666	1.24593	1.26443	0.484436	1.01792	1.02173	66	1.01118	112	1	101
TraesKN3B01HG53760	TraesCS3B02G546800		*	spike.width	0	0	0	0	0	0	125	NA	126	NA	118
TraesKN3D01HG13400	TraesCS3D02G145600	TBL38	Protein trichome birefringence-like 38	spike.width	4.90013	1.46285	12.2909	2.18914	9.75672	3.03283	14	1.99111	52	0.108015	47.5
TraesKN3D01HG14700	TraesCS3D02G159000	CYP20-3	Peptidyl-prolyl cis-trans isomerase CYP20-3%2C chloroplastic	spike.width	4.35424	4.18182	10.0916	4.98836	4.3099	1.21562	36	0.989818	113	0.937945	100
TraesKN3D01HG28010	TraesCS3D02G363100LC		*	spike.width	2.97432	3.18756	2.66713	2.4289	3.75526	2.73803	40	1.26256	87	0.00252356	16
TraesKN3D01HG29430	*		*	spike.width	0	0	0	0	0	0	125	NA	127	NA	119
TraesKN3D01HG36750	TraesCS3D02G359200	PHS2	Alpha-glucan phosphorylase 2%2C cytosolic	spike.width	4.6045	1.51408	1.83351	4.93201	14.6782	1.27949	6	3.1878	39	7.11e-05	8
TraesKN3D01HG42100	TraesCS3D02G409400	AtRLP33	receptor like protein 33	spike.width	0	0	0	0	0	0	125	NA	128	NA	120
TraesKN4A01HG00760	TraesCS4A02G007700		*	spike.width	0	0	0	0	0	0	125	NA	129	NA	121
TraesKN4A01HG01050	TraesCS4A02G010400		alpha/beta-Hydrolases superfamily protein	spike.width	1.60188	0.253274	1.80849	0.130856	1.39457	4.10595	59	0.870583	98	0.124653	53
TraesKN4A01HG02250	TraesCS4A02G018810LC		*	spike.width	0.033221	0	0.0392777	0.00612107	0.139127	0.00430929	81	4.18792	33	0.250969	68
TraesKN4A01HG04010	*		*	spike.width	0.0249788	0	0	0	0.13322	0	84	5.33333	27	1.35e-06	1
TraesKN4A01HG18640	TraesCS4A02G186800		*	spike.width	0.00421337	0	0	0	0	0.0168535	125	0	NA	NA	122
TraesKN4A01HG21540	TraesCS4A02G213200	HDA19	Histone deacetylase 19	spike.width	0.00362926	0	0.0105564	0	0.0123185	0	96	3.39421	37	NA	123
TraesKN4A01HG29800	TraesCS4A02G296900	SAUR71	Auxin-responsive protein SAUR71	spike.width	0.0195565	0.0507836	0	0.0365897	0	0	125	0	NA	0.182272	62
TraesKN4A01HG44260	TraesCS4A02G436200	CHS	Chalcone synthase	spike.width	20.041	0.00673212	151.425	4.7293	1.06395	0.0998076	65	0.0530887	17	0.142689	57
TraesKN4B01HG11090	TraesCS4B02G127300LC		unknown protein%3B Has 286 Blast hits to 266 proteins in 81 species: Archae - 2%3B Bacteria - 25%3B Metazoa - 90%3B Fungi - 19%3B Plants - 78%3B Viruses - 4%3B Other Eukaryotes - 68 (source: NCBI BLink).	spike.width	0.964965	1.53956	1.96034	0.345516	1.11572	0.244207	63	1.15622	97	0.141082	55.5
TraesKN4B01HG13000	TraesCS4B02G150100LC		*	spike.width	0.0426116	0	0.135199	0	0.137129	0	83	3.21812	38	0.0051634	20
TraesKN4B01HG16770	TraesCS4B02G213500LC		*	spike.width	0	0	0	0	0	0	125	NA	130	NA	124
TraesKN4B01HG39980	TraesCS4B02G357800	CHS	Chalcone synthase	spike.width	0.0316629	0	0	0	0	0.126652	125	0	NA	0.334916	76.5
TraesKN4D01HG07400	TraesCS4D02G073300		Leucine-rich repeat protein kinase family protein	spike.width	0.926967	0.807161	2.83129	0.41913	1.42184	0.104335	57	1.53386	62	0.0537988	41
TraesKN4D01HG07720	TraesCS4D02G068600LC		*	spike.width	2.20334	2.46193	2.94949	2.43679	2.28427	1.3359	49	1.03673	111	0.896753	98
TraesKN4D01HG12210	TraesCS4D02G117600LC		*	spike.width	0	0	0	0	0	0	125	NA	131	NA	125
TraesKN4D01HG16220	TraesCS4D02G152300	STL2P	SEC12-like protein 2	spike.width	5.7646	5.40252	4.69993	7.23802	6.11207	5.29335	26	1.06028	108	0.404416	78
TraesKN4D01HG23320	TraesCS4D02G212500	HSP17.6C	17.6 kDa class I heat shock protein 3	spike.width	27.5972	0.0148395	0.00555968	0	0.0259281	110.352	91	0.000939519	11	0.218569	65
TraesKN4D01HG29220	*		FAD/NAD(P)-binding oxidoreductase family protein	spike.width	0.522674	2.04408	0	0.0122207	0.0109892	0.0292043	97	0.0210249	15	0.11991	52
TraesKN5A01HG07200	*		*	spike.width	5.18534	6.12841	3.32607	3.38474	8.10097	4.33565	20	1.56228	61	0.0329113	36
TraesKN5A01HG07210	*		*	spike.width	5.37014	5.21568	10.974	2.97644	6.97452	3.31471	22	1.29876	85	0.141082	55.5
TraesKN5A01HG10500	TraesCS5A02G105000		*	spike.width	1.25158	1.57293	2.98598	0.652259	1.77379	0.120883	55	1.41723	75	0.0535972	40
TraesKN5A01HG10840	TraesCS5A02G251900LC		*	spike.width	0.262869	0.433888	0.0203701	0.17727	0.387169	0.184075	75	1.47286	69	0.01855	31
TraesKN5A01HG11490	TraesCS5A02G192900LC		*	spike.width	0	0	0	0	0	0	125	NA	132	NA	126
TraesKN5A01HG32550	TraesCS5A02G319200		*	spike.width	1.48764	0.457551	0.639949	0.0891018	5.36555	1.08203	29	3.60676	36	5.51e-06	3
TraesKN5A01HG40050	TraesCS5A02G397000	ORC5	Origin of replication complex subunit 5	spike.width	0.742999	0.706652	0.884776	0.442958	1.65819	0.2471	56	2.23175	47	0.119088	51
TraesKN5B01HG04870	TraesCS5B02G043600		*	spike.width	1.17118	0.0347076	0.46727	0.0642661	3.3343	1.86743	44	2.84697	41	0.000154951	11
TraesKN5B01HG10820	TraesCS5B02G096300		*	spike.width	0	0	0	0	0	0	125	NA	133	NA	127
TraesKN5B01HG11680	*	PLT6	Probable polyol transporter 6	spike.width	6.58322	0.0386151	10.5317	11.8404	8.72839	5.60182	18	1.32586	84	0.10693	46
TraesKN5B01HG19180	TraesCS5B02G171600		Calcium-dependent lipid-binding (CaLB domain) plant phosphoribosyltransferase family protein	spike.width	0	0	0	0	0	0	125	NA	134	NA	128
TraesKN5B01HG25300	TraesCS5B02G376900LC		*	spike.width	0	0	0	0	0	0	125	NA	135	NA	129
TraesKN5B01HG30800	TraesCS5B02G283600	PIN8	Putative auxin efflux carrier component 8	spike.width	0.00172224	0.00688895	0	0	0	0	125	0	NA	NA	130
TraesKN5B01HG39220	TraesCS5B02G372100		*	spike.width	5.96007	0.0636198	0.00780814	0	0.0666529	23.7228	89	0.0111832	13	0.865472	96
TraesKN5B01HG43900	TraesCS5B02G416700	CSY3	Citrate synthase 3%2C peroxisomal	spike.width	14.208	20.4196	13.6423	9.33566	10.3538	14.824	11	0.728735	80	0.0378208	37
TraesKN5B01HG50810	TraesCS5B02G486300		histidine acid phosphatase family protein	spike.width	5.28196	5.8397	8.06136	3.36238	5.86397	4.3377	27	1.11019	103	0.532489	83
TraesKN5B01HG54320	TraesCS5B02G519300		FAD/NAD(P)-binding oxidoreductase family protein	spike.width	4.43138	3.52951	2.90563	8.14868	5.21587	2.71977	32	1.17703	96	0.0168281	30
TraesKN5D01HG10860	TraesCS5D02G103100		Mono-/di-acylglycerol lipase%2C N-terminal%3BLipase%2C class 3	spike.width	0.953181	1.29488	1.5686	1.42273	0.593845	0.221112	73	0.623014	60	0.284134	71
TraesKN5D01HG10870	TraesCS5D02G103200		Beta-1%2C3-N-Acetylglucosaminyltransferase family protein	spike.width	0	0	0	0	0	0	125	NA	136	NA	131
TraesKN5D01HG18880	*	BIG	Auxin transport protein BIG	spike.width	0.000564568	0	0.00297618	0	0	0.000770182	125	0	NA	NA	132
TraesKN5D01HG21940	TraesCS5D02G200500	HCC2	Protein SCO1 homolog 2%2C mitochondrial	spike.width	1.58859	1.5253	2.30776	1.20781	2.68068	0.758815	47	1.68746	57	0.00377302	18
TraesKN5D01HG31580	*		*	spike.width	0	0	0	0	0	0	125	NA	137	NA	133
TraesKN5D01HG36130	TraesCS5D02G343000		ACT-like protein tyrosine kinase family protein	spike.width	5.61723	11.2873	5.05066	4.54456	3.67812	2.48926	41	0.654794	63	0.0599055	42
TraesKN5D01HG36950	TraesCS5D02G350600		*	spike.width	0.643336	0	1.11893	0.309023	1.40106	0.731319	58	2.1778	50	0.00154889	15
TraesKN5D01HG37540	*		G-type lectin S-receptor-like serine/threonine-protein kinase At1g61550	spike.width	0	0	0	0	0	0	125	NA	138	NA	134
TraesKN5D01HG42670	TraesCS5D02G408100		Gibberellin-regulated protein 8	spike.width	4.45635	0.316846	0.568283	0.0311987	10.0814	9.63999	12	2.26225	46	0.711269	90
TraesKN5D01HG45930	TraesCS5D02G442500	BPM2	BTB/POZ and MATH domain-containing protein 2	spike.width	0.250771	0	0.0144338	0.0114367	0.137834	0.883914	82	0.54964	55	0.287383	72
TraesKN5D01HG54810	TraesCS5D02G532000		Pectin lyase-like superfamily protein	spike.width	0.0203396	0	0	0	0.100993	0.00561406	87	4.96531	31	0.000342643	12
TraesKN6A01HG32610	TraesCS6A02G323000		unknown protein%3B FUNCTIONS IN: molecular_function unknown%3B INVOLVED IN: biological_process unknown%3B LOCATED IN: endomembrane system%3B EXPRESSED IN: 8 plant structures%3B EXPRESSED DURING: 4 anthesis%2C petal differentiation and expansion stage%3B BEST Arab /.../s thaliana protein match is: unknown protein (TAIR:AT1G05575.1)%3B Has 61 Blast hits to 61 proteins in 10 species: Archae - 0%3B B…	spike.width	0.133652	0.275204	0.0556948	0.0968032	0.0170695	0.146151	94	0.127716	20	0.00410099	19
TraesKN6A01HG32620	TraesCS6A02G323100	WCRKC1	Thioredoxin-like 3-1%2C chloroplastic	spike.width	14.3003	1.0521	6.03925	58.4378	9.94597	1.8418	13	0.695506	71	0.428098	80
TraesKN6B01HG02670	TraesCS6B02G045100		*	spike.width	0	0	0	0	0	0	125	NA	139	NA	135
TraesKN6B01HG12250	TraesCS6B02G207700LC		*	spike.width	0	0	0	0	0	0	125	NA	140	NA	136
TraesKN6B01HG17790	TraesCS6B02G296600LC		*	spike.width	1.58954	2.28067	1.24606	1.75776	1.81082	0.778038	54	1.13921	100	0.716171	91
TraesKN6B01HG18560	TraesCS6B02G307700LC		hAT family dimerisation domain	spike.width	0	0	0	0	0	0	125	NA	141	NA	137
TraesKN6B01HG18570	*	Os09g0290900	LOC_Os06g11830	spike.width	0	0	0	0	0	0	125	NA	142	NA	138
TraesKN6B01HG28890	TraesCS6B02G286800	TIM13	Mitochondrial import inner membrane translocase subunit TIM13	spike.width	21.7709	25.1031	42.5288	14.9832	20.9231	13.7864	2	0.961059	109	0.815275	94
TraesKN6B01HG43170	TraesCS6B02G425300		RNA-binding (RRM/RBD/RNP motifs) family protein	spike.width	6.37374	0.0616794	7.94023	15.8608	10.5523	1.65339	10	1.65559	58	0.0265383	33
TraesKN6D01HG03140	*	AtRLP46	receptor like protein 46	spike.width	0	0	0	0	0	0	125	NA	143	NA	139
TraesKN6D01HG08220	*	SKIP19	F-box protein SKIP19	spike.width	0.136342	0	0	0	0.71018	0.0127332	71	5.20881	29	0.00602205	22
TraesKN6D01HG12760	*		*	spike.width	0	0	0	0	0	0	125	NA	144	NA	140
TraesKN6D01HG16430	TraesCS6D02G154000		T-complex protein 11	spike.width	3.78072	5.57133	4.10261	2.68251	4.23968	2.30859	37	1.1214	101	0.658741	87
TraesKN6D01HG27630	TraesCS6D02G351100LC		*	spike.width	4.16489	4.30948	5.58268	2.80896	5.27617	3.4949	31	1.26682	86	0.0306604	34
TraesKN6D01HG28380	TraesCS6D02G361400LC	AAP1	Amino acid permease 1	spike.width	1.80592	1.17143	2.84413	1.7667	3.47405	0.699619	43	1.9237	53	1.49e-05	5
TraesKN7A01HG05200	*		*	spike.width	3.15448	2.47894	5.6961	2.3445	4.65511	2.04122	34	1.47572	68	0.000396601	13
TraesKN7A01HG12860	TraesCS7A02G147300	SWEET15	Bidirectional sugar transporter SWEET15	spike.width	12.5806	9.87261	16.2569	3.86898	14.9304	18.2217	5	1.18678	95	0.466097	81
TraesKN7A01HG31430	*		*	spike.width	0.432554	0	0.454267	0.0864188	1.90702	0.00800731	53	4.40873	32	1.85e-06	2
TraesKN7A01HG45210	TraesCS7A02G470100		*	spike.width	0.381978	0.654736	0.00613213	0.690207	0.254546	0.161545	77	0.666391	66	0.14865	59
TraesKN7A01HG45590	TraesCS7A02G474600	HINT 2	HISTIDINE TRIAD NUCLEOTIDE-BINDING 2	spike.width	4.83501	1.68589	9.14189	7.73582	5.75824	2.96267	28	1.19095	94	0.189996	64
TraesKN7A01HG48360	*		*	spike.width	0.00127207	0	0	0	0.00678439	0	99	5.33333	25	NA	141
TraesKN7B01HG24460	TraesCS7B02G214700		MA3 domain-containing protein	spike.width	19.4352	30.6112	14.7807	7.92572	15.5123	22.1607	4	0.798153	89	0.308596	74
TraesKN7B01HG39170	TraesCS7B02G353900	TAF7	Transcription initiation factor TFIID subunit 7	spike.width	5.31038	3.57651	7.31719	4.2079	6.65406	5.85993	25	1.25303	88	0.0112045	28
TraesKN7D01HG07050	TraesCS7D02G069400		*	spike.width	0.00321453	0	0	0	0.0171441	0	93	5.33333	26	NA	142
TraesKN7D01HG22680	TraesCS7D02G215100	UGT91B1	TBP-glycosyltransferase 91B1	spike.width	0.000628517	0.00251407	0	0	0	0	125	0	NA	NA	143
TraesKN7D01HG27590	TraesCS7D02G260700	SOX	Sulfite oxidase	spike.width	11.1681	11.5045	12.2545	13.6716	9.27651	9.82953	16	0.830628	93	0.0404911	38.5
TraesKN7D01HG28880	TraesCS7D02G272800		*	spike.width	0	0	0	0	0	0	125	NA	145	NA	144
TraesKN7D01HG32250	TraesCS7D02G413700LC		*	spike.width	0.000704076	0	0	0.00181552	0.00193955	0	103	2.75475	43	NA	145
TraesKN7D01HG43150	TraesCS7D02G540400LC		unknown protein%3B FUNCTIONS IN: molecular_function unknown%3B INVOLVED IN: biological_process unknown%3B LOCATED IN: chloroplast%3B EXPRESSED IN: pollen tube%3B Has 543 Blast hits to 512 proteins in 106 species: Archae - 0%3B Bacteria - 0%3B Metazoa - 281%3B Fungi /.../ Plants - 72%3B Viruses - 0%3B Other Eukaryotes - 136 (source: NCBI BLink).	spike.width	1.53613	2.4462	1.79665	0.466114	1.09859	1.62648	64	0.715166	79	0.181104	61
TraesKN7D01HG55630	TraesCS7D02G513700		Probable protein phosphatase 2C 60	spike.width	0.0242549	0.00270789	0.00935857	0.0116296	0.0989261	0.00671575	88	4.0786	35	6.88e-05	7
TraesKN7D01HG59440	*		Probable leucine-rich repeat receptor-like protein kinase At1g35710	spike.width	0.36958	0	0.0686869	1.56172	0.272438	0.0683587	76	0.737155	82	0.782605	93
TraesKN1A01HG01430	TraesCS1A02G023400		*	spike.grainNumber	2.472	2.921	1.53833	1.0316	2.60953	3.46697	53	1.05564	115	0.716171	97.5
TraesKN1A01HG16610	TraesCS1A02G171800		*	spike.grainNumber	0.316425	0	0.963423	0.0345076	0.932429	0.0587884	76	2.94676	27	0.000152426	9
TraesKN1A01HG19260	TraesCS1A02G198800		CASP-like protein 4B1	spike.grainNumber	1.71514	2.50398	1.42617	0.141382	2.67606	1.53041	50	1.56026	67	0.475683	84
TraesKN1A01HG27400	*		O-fucosyltransferase family protein	spike.grainNumber	1.13678	0.818687	2.50142	0.830567	1.3555	0.838188	75	1.1924	97	0.272391	74
TraesKN1A01HG35600	TraesCS1A02G365800	FPS1	Farnesyl pyrophosphate synthase 1%2C mitochondrial	spike.grainNumber	13.0639	14.2317	15.6375	5.28636	10.7129	18.2057	16	0.820039	95	0.172514	62.5
TraesKN1A01HG36900	TraesCS1A02G402000		*	spike.grainNumber	0.917172	0.494321	0.632234	0.375675	0.786913	1.98631	80	0.857978	104	0.696836	96
TraesKN1A01HG37840	TraesCS1A02G392700		*	spike.grainNumber	0	0	0	0	0	0	132	NA	121	NA	111
TraesKN1A01HG40420	TraesCS1A02G416300		*	spike.grainNumber	0.0171376	0	0	0	0.0676722	0.0177962	97	3.94876	20	0.00349665	26
TraesKN1B01HG06140	*		unknown protein%3B BEST Arabidopsis thaliana protein match is: unknown protein (TAIR:AT3G05830.1)%3B Has 35333 Blast hits to 34131 proteins in 2444 species: Archae - 798%3B Bacteria - 22429%3B Metazoa - 974%3B Fungi - 991%3B Plants - 531%3B Viruses - 0%3B Other Euk /.../s - 9610 (source: NCBI BLink).	spike.grainNumber	1.51236	1.59275	0.859013	0.919615	2.49173	1.46866	55	1.64758	62	0.189996	66
TraesKN1B01HG07400	TraesCS1B02G120600	RPS4D	40S ribosomal protein S4-3	spike.grainNumber	0.123313	0.197171	0.0701569	0.0536005	0.174116	0.0902143	92	1.41199	75	0.234529	70
TraesKN1B01HG25170	TraesCS1B02G284600	NEK5	Serine/threonine-protein kinase Nek5	spike.grainNumber	4.23841	12.3896	5.34864	1.58214	0.704116	0.17507	82	0.166127	15	0.937945	106
TraesKN1B01HG27070	*		*	spike.grainNumber	0.0909421	0	0	0	0.0735583	0.3086	96	0.808847	91	0.974356	108
TraesKN1B01HG27200	TraesCS1B02G305200		Inactive receptor-like serine/threonine-protein kinase At2g40270	spike.grainNumber	2.57639	3.51714	2.24895	2.41594	2.10789	2.27108	60	0.818156	93	1	110
TraesKN1B01HG31250	*		*	spike.grainNumber	0.00543133	0	0	0	0	0.0217253	132	0	NA	NA	112
TraesKN1D01HG02440	*		Serine protease inhibitor%2C potato inhibitor I-type family protein	spike.grainNumber	13.5797	0.166425	42.5878	11.7477	32.0516	0.00898974	4	2.36026	39	0.726661	99
TraesKN1D01HG18420	TraesCS1D02G174700	RPS27AB	Ubiquitin-40S ribosomal protein S27a-2	spike.grainNumber	11.5575	13.9232	13.7375	7.69554	13.5878	9.47565	10	1.17566	100	0.321316	78
TraesKN1D01HG18430	TraesCS1D02G174800		*	spike.grainNumber	0	0	0	0	0	0	132	NA	122	NA	113
TraesKN2A01HG05780	TraesCS2A02G071600	FMO1	Probable flavin-containing monooxygenase 1	spike.grainNumber	1.06378	0.0137963	1.81356	1.53478	2.67525	0.177022	51	2.51485	34	0.00395289	27
TraesKN2A01HG12530	*	GATL4	Probable galacturonosyltransferase-like 4	spike.grainNumber	2.49053	0.346159	6.26848	0.937683	2.68553	3.76429	47	1.0783	113	0.532489	89
TraesKN2A01HG13780	TraesCS2A02G152600		*	spike.grainNumber	0	0	0	0	0	0	132	NA	123	NA	114
TraesKN2A01HG18530	TraesCS2A02G198500	PIP2-5	Probable aquaporin PIP2-5	spike.grainNumber	109.63	118.068	142.051	82.9912	114.42	101.367	1	1.0437	117	0.284134	76
TraesKN2A01HG27760	TraesCS2A02G282700		*	spike.grainNumber	0.018598	0.0161771	0.0364793	0.0303359	0.0202114	0.0020646	105	1.08675	112	0.00942854	32
TraesKN2A01HG29930	TraesCS2A02G304300	PDIL5-2	Protein disulfide-isomerase 5-2	spike.grainNumber	13.4586	15.2752	16.7909	10.2153	12.2989	13.2778	13	0.913836	111	0.466097	83
TraesKN2A01HG33370	TraesCS2A02G322600	F22K18.10	Protein STICHEL-like 2	spike.grainNumber	1.29073	1.89916	0.889039	0.470655	2.92612	0.271653	43	2.26703	41	0.0186974	37
TraesKN2A01HG37430	TraesCS2A02G381200		Protein of unknown function (DUF579)	spike.grainNumber	0	0	0	0	0	0	132	NA	124	NA	115
TraesKN2A01HG40290	*		*	spike.grainNumber	1.67205	2.66084	0.4887	1.10979	0.764284	2.37745	81	0.457095	44	0.0187263	38
TraesKN2A01HG49510	TraesCS2A02G667200LC		*	spike.grainNumber	1.44663	1.65884	1.24789	1.05099	2.15976	1.09567	58	1.49296	71	0.000232214	10.5
TraesKN2B01HG11360	TraesCS2B02G117500	PME53	Probable pectinesterase 53	spike.grainNumber	2.23405	0.2781	2.34601	0.204666	3.99097	4.33836	34	1.78643	53	0.00639332	30
TraesKN2B01HG12950	TraesCS2B02G138100	PEI1	Zinc finger CCCH domain-containing protein 54	spike.grainNumber	0	0	0	0	0	0	132	NA	125	NA	116
TraesKN2B01HG33990	TraesCS2B02G329500		*	spike.grainNumber	1.67287	2.15175	0.886	2.28215	1.86449	0.986759	66	1.11455	110	0.603192	93.5
TraesKN2B01HG36510	TraesCS2B02G356800		*	spike.grainNumber	1.72023	1.58702	2.74027	1.30367	2.007	1.44076	64	1.1667	103	0.156221	60
TraesKN2B01HG37970	TraesCS2B02G574500LC		*	spike.grainNumber	0	0	0	0	0	0	132	NA	126	NA	117
TraesKN2B01HG46120	*	LIG4	DNA ligase 4	spike.grainNumber	0.424684	0.895968	0.0580724	0.161195	0.34791	0.391903	87	0.819222	94	0.936838	105
TraesKN2B01HG46130	*	LIG4	DNA ligase 4	spike.grainNumber	0	0	0	0	0	0	132	NA	127	NA	118
TraesKN2D01HG00770	TraesCS2D02G006900	CYP71B2	Cytochrome P450 71B2	spike.grainNumber	0.913573	0	2.77893	0.562516	2.24107	0.162136	57	2.45309	36	0.00105796	18
TraesKN2D01HG01740	TraesCS2D02G016100LC		*	spike.grainNumber	0	0	0	0	0	0	132	NA	128	NA	119
TraesKN2D01HG13640	TraesCS2D02G135300	KAS1	3-oxoacyl-	spike.grainNumber	0.990353	0.010279	0.0184495	0.00497583	5.16422	0.0650093	29	5.21453	17	0.00202888	21
TraesKN2D01HG18390	TraesCS2D02G180500		*	spike.grainNumber	12.3973	10.9832	13.248	5.93172	8.91267	20.8487	20	0.71892	78	0.108015	57
TraesKN2D01HG22570	TraesCS2D02G218500	EXL5	Protein EXORDIUM-like 5	spike.grainNumber	0	0	0	0	0	0	132	NA	129	NA	120
TraesKN2D01HG25810	*		DNAse I-like superfamily protein	spike.grainNumber	0	0	0	0	0	0	132	NA	130	NA	121
TraesKN2D01HG33690	TraesCS2D02G318400	STP5	Sugar transport protein 5	spike.grainNumber	2.28937	8.66018	0.368614	0.0674558	0.190411	0.119584	91	0.083172	14	0.184618	65
TraesKN2D01HG38030	TraesCS2D02G358200		Uncharacterized protein At4g06744	spike.grainNumber	0	0	0	0	0	0	132	NA	131	NA	122
TraesKN2D01HG44350	*		Calcium-binding EF-hand family protein	spike.grainNumber	4.03902	0.0186355	1.86165	6.24973	1.64621	9.28464	70	0.407577	35	0.426031	82
TraesKN2D01HG47330	*		*	spike.grainNumber	11.5542	11.817	14.1677	8.43444	24.0041	2.98696	6	2.07752	46	0.0143453	35
TraesKN3A01HG05330	*		*	spike.grainNumber	0.36629	0.0102078	0.768542	0.215106	0.392101	0.615277	86	1.07047	114	0.0274124	39
TraesKN3A01HG13760	TraesCS3A02G313900	ERF018	Ethylene-responsive transcription factor ERF018	spike.grainNumber	0.00838994	0.0149082	0	0.0180142	0	0.00514087	132	0	NA	NA	123
TraesKN3A01HG33820	TraesCS3A02G326500	PPR336	Pentatricopeptide repeat-containing protein At1g61870%2C mitochondrial	spike.grainNumber	7.69279	7.54721	10.2343	4.69185	12.7312	5.03952	11	1.65495	60	0.000740585	14.5
TraesKN3A01HG35950	TraesCS3A02G346000		*	spike.grainNumber	5.59304	0	16.1824	4.13785	11.261	2.73183	15	2.01339	48	0.00216547	23
TraesKN3A01HG36120	TraesCS3A02G347900	SNX2B	Sorting nexin 2B	spike.grainNumber	2.41671	3.93397	1.35785	1.72939	2.14467	2.14839	59	0.887433	109	0.716171	97.5
TraesKN3A01HG43510	TraesCS3A02G418300	TRXF1	Thioredoxin F1%2C chloroplastic	spike.grainNumber	13.4778	0.161522	4.92951	55.0788	11.5514	1.31208	14	0.857071	102	0.12045	58
TraesKN3A01HG46780	TraesCS3A02G452200	FPF1	Flowering-promoting factor 1	spike.grainNumber	0.034517	0.0968467	0	0.00198446	0.0245786	0.0212991	104	0.712073	76	0.963654	107
TraesKN3A01HG47800	TraesCS3A02G461300	DRM1	DNA (cytosine-5)-methyltransferase DRM1	spike.grainNumber	0.00172038	0	0	0	0.00748367	0.00126876	107	4.35001	19	NA	124
TraesKN3B01HG02900	TraesCS3B02G054400LC		*	spike.grainNumber	0	0	0	0	0	0	132	NA	132	NA	125
TraesKN3B01HG03950	TraesCS3B02G066400LC		CONTAINS InterPro DOMAIN/s: Putative harbinger transposase-derived nuclease (InterPro:IPR006912)%3B BEST Arabidopsis thaliana protein match is: unknown protein (TAIR:AT5G41980.1)%3B Has 30201 Blast hits to 17322 proteins in 780 species: Archae - 12%3B Bac /.../- 1396%3B Metazoa - 17338%3B Fungi - 3422%3B Plants - 5037%3B Viruses - 0%3B Other Eukaryotes - 2996 (source: NCBI BLink).	spike.grainNumber	0	0	0	0	0	0	132	NA	133	NA	126
TraesKN3B01HG11010	*	RH39	DEAD-box ATP-dependent RNA helicase 39	spike.grainNumber	5.39237	2.11919	8.90365	7.92904	7.23037	3.62891	22	1.34085	82	0.0462918	45
TraesKN3B01HG12480	TraesCS3B02G146900	CYP734A1	Cytochrome P450 734A1	spike.grainNumber	0.860951	0.802458	0.403033	0.125093	2.06571	0.796728	62	2.39933	38	1.19e-09	1
TraesKN3B01HG15750	TraesCS3B02G178500		*	spike.grainNumber	0	0	0	0	0	0	132	NA	134	NA	127
TraesKN3B01HG16510	TraesCS3B02G184800		*	spike.grainNumber	0.00813909	0.0206646	0	0.00735978	0	0.0063719	132	0	NA	NA	128
TraesKN3B01HG25030	*	PAP14	Probable plastid-lipid-associated protein 14%2C chloroplastic	spike.grainNumber	1.51149	1.98152	0.270603	3.56679	0.857652	0.610802	79	0.567422	55	0.0494345	46.5
TraesKN3B01HG31050	TraesCS3B02G498700LC		*	spike.grainNumber	0	0	0	0	0	0	132	NA	135	NA	129
TraesKN3B01HG52900	TraesCS3B02G538500	GSTU8	Glutathione S-transferase U8	spike.grainNumber	2.64071	10.5278	0	0.0164541	0.0303158	0	102	0.0114801	10	0.516417	88
TraesKN3D01HG16350	*	WRKY6	WRKY transcription factor 6	spike.grainNumber	13.3116	19.8424	2.5519	33.8273	5.91295	2.3229	27	0.444195	43	0.482267	85
TraesKN3D01HG18360	*	HISN2	Histidine biosynthesis bifunctional protein hisIE%2C chloroplastic	spike.grainNumber	6.76343	9.32107	6.89893	4.98276	6.40858	5.73968	24	0.947534	116	0.603192	93.5
TraesKN3D01HG28130	TraesCS3D02G366100LC		*	spike.grainNumber	0	0	0	0	0	0	132	NA	136	NA	130
TraesKN3D01HG28220	TraesCS3D02G275800		Peptidase M28 family protein	spike.grainNumber	4.16988	12.1568	3.30403	0.519371	1.84392	1.09827	67	0.442199	42	0.832638	102
TraesKN3D01HG29460	*		Inorganic pyrophosphatase 2	spike.grainNumber	9.78033	0.179265	5.989	42.745	3.4838	1.27593	39	0.356205	28	0.751239	101
TraesKN3D01HG34380	TraesCS3D02G333800		Calcium uniporter protein 5%2C mitochondrial	spike.grainNumber	1.65858	0.64961	0.566201	0.123431	2.60147	3.65795	54	1.56849	66	0.0352962	43
TraesKN3D01HG50030	TraesCS3D02G488500		Arabidopsis protein of unknown function (DUF241)	spike.grainNumber	0.0818853	0.315534	0	0	0.00606643	0.00745769	109	0.0740845	13	0.38335	80
TraesKN4A01HG09370	TraesCS4A02G101300		*	spike.grainNumber	0.010331	0.0069868	0.0123627	0	0.0126602	0.0186605	106	1.22547	92	NA	131
TraesKN4A01HG12000	TraesCS4A02G127600		F-box protein At1g30200	spike.grainNumber	0	0	0	0	0	0	132	NA	137	NA	132
TraesKN4A01HG16250	TraesCS4A02G164200		*	spike.grainNumber	0	0	0	0	0	0	132	NA	138	NA	133
TraesKN4A01HG23120	TraesCS4A02G228500		*	spike.grainNumber	2.34044	3.48556	1.24274	2.07943	2.81134	1.58673	45	1.2012	96	0.133933	59
TraesKN4A01HG24490	TraesCS4A02G240200		Leucine-rich repeat protein kinase family protein	spike.grainNumber	2.19165	2.36391	4.59467	0.91464	4.14735	0.308853	33	1.89234	51	0.0103807	33
TraesKN4A01HG24530	TraesCS4A02G240700		Transmembrane amino acid transporter family protein	spike.grainNumber	0.130798	0	0	0.271109	0.426483	0	85	3.26061	22	0.0138262	34
TraesKN4A01HG24630	TraesCS4A02G395000LC	NAD4	NADH dehydrogenase subunit 4	spike.grainNumber	0.000986461	0	0	0	0	0.00394584	132	0	NA	NA	134
TraesKN4A01HG27670	*		*	spike.grainNumber	6.13279	3.98322	4.67236	11.917	5.9829	4.78683	26	0.975559	119	0.21852	68.5
TraesKN4A01HG35230	TraesCS4A02G354100	BHLH25	Transcription factor bHLH25	spike.grainNumber	1.18471	0.144993	3.28648	1.8737	2.0414	0.0142979	63	1.72312	57	0.326211	79
TraesKN4A01HG42420	TraesCS4A02G421100	NAC043	NAC domain-containing protein 43	spike.grainNumber	0.178915	0.402334	0.43071	0.0536987	0.0663002	0.00797108	98	0.370569	32	0.730717	100
TraesKN4A01HG47680	TraesCS4A02G481700	PRMT16	Protein arginine N-methyltransferase 1.6	spike.grainNumber	1.87667	1.87154	2.15181	1.17117	2.68201	1.66932	48	1.42914	73	0.000740585	14.5
TraesKN4B01HG04610	TraesCS4B02G045000	HOP2	Homologous-pairing protein 2 homolog	spike.grainNumber	0	0	0	0	0	0	132	NA	139	NA	135
TraesKN4B01HG11400	TraesCS4B02G103900		*	spike.grainNumber	0	0	0	0	0	0	132	NA	140	NA	136
TraesKN4B01HG23960	TraesCS4B02G203300		ATP binding microtubule motor family protein	spike.grainNumber	0.53493	0.383962	0.586421	0.30938	1.41124	0.172084	73	2.63817	33	0.00105191	17
TraesKN4B01HG25020	TraesCS4B02G213600	RPL4	50S ribosomal protein L4%2C chloroplastic	spike.grainNumber	1.55382	0.0426331	4.8875	1.52145	2.71852	0.548912	46	1.74958	56	0.00554438	29
TraesKN4B01HG36520	*		Glycosyltransferase family 61 protein	spike.grainNumber	0.128466	0.464067	0	0.000949331	0.00274207	0.0470272	111	0.0213448	11	0.0592489	51
TraesKN4D01HG07730	*	MMT1	Methionine S-methyltransferase	spike.grainNumber	0.671867	0.752934	0.311653	0.26744	0.902219	0.901465	77	1.34285	81	0.199194	67
TraesKN4D01HG07740	*	MMT1	Methionine S-methyltransferase	spike.grainNumber	0.488155	0.447875	0.292389	0.18122	0.660282	0.727422	83	1.35261	80	0.0683361	53
TraesKN4D01HG15580	TraesCS4D02G163600LC		*	spike.grainNumber	0	0	0	0	0	0	132	NA	141	NA	137
TraesKN4D01HG31760	TraesCS4D02G294800		*	spike.grainNumber	6.84071	11.0115	13.4715	8.29849	3.32318	0.899292	41	0.485794	47	0.0562351	49.5
TraesKN4D01HG32520	TraesCS4D02G303100		*	spike.grainNumber	1.76144	0.227621	8.17262	2.02778	0.884543	0.547597	78	0.50217	49	0.91558	104
TraesKN4D01HG33370	TraesCS4D02G312200		*	spike.grainNumber	1.44377	1.12403	1.47385	0.677877	1.9142	1.97008	65	1.32583	83	0.172514	62.5
TraesKN5A01HG00460	TraesCS5A02G005300		Leucine-rich repeat protein kinase family protein	spike.grainNumber	5.23955	0.779576	10.9248	4.42082	14.4444	0.567358	9	2.75679	31	8.32e-05	8
TraesKN5A01HG07670	TraesCS5A02G077300		*	spike.grainNumber	3.75992	0.0510786	9.98901	7.59924	5.72624	0	28	1.52297	69	0.00030135	12
TraesKN5A01HG13840	TraesCS5A02G245100LC		*	spike.grainNumber	2.74558	2.36247	1.85861	1.0461	2.41139	5.09744	56	0.87828	106	0.585138	92
TraesKN5A01HG15390	TraesCS5A02G150000	PCMP-H84	Putative pentatricopeptide repeat-containing protein At3g08820	spike.grainNumber	0.206687	0.250411	0.182615	0.138724	0.264939	0.182284	89	1.28183	88	0.0765349	54
TraesKN5A01HG29210	TraesCS5A02G287100		GDSL esterase/lipase At5g03980	spike.grainNumber	2.58546	0.00463987	2.59862	7.47435	3.68916	0.66525	37	1.42689	74	0.0276462	40
TraesKN5A01HG41290	*	CYP709B2	cytochrome P450%2C family 709%2C subfamily B%2C polypeptide 2	spike.grainNumber	1.15774	0.660328	1.01614	1.22836	1.79592	1.19434	68	1.55123	68	7.11e-05	7
TraesKN5A01HG41300	TraesCS5A02G410100	CCR1	Cinnamoyl-CoA reductase 1	spike.grainNumber	0.940074	0.639232	0.255002	1.05995	1.54951	1.03647	71	1.64828	61	0.000232214	10.5
TraesKN5A01HG43070	TraesCS5A02G427600	AAO1	Indole-3-acetaldehyde oxidase	spike.grainNumber	1.36388	2.66058	0.0282715	1.05083	0.279708	1.7829	88	0.205083	18	0.00415852	28
TraesKN5A01HG48090	TraesCS5A02G477100	ZAT12	Zinc finger protein ZAT12	spike.grainNumber	0	0	0	0	0	0	132	NA	142	NA	138
TraesKN5B01HG03730	TraesCS5B02G033400	UPS2	Ureide permease 2	spike.grainNumber	0.0213766	0.00228808	0	0	0.0843914	0.019925	95	3.94783	21	4.82e-05	5
TraesKN5B01HG14840	TraesCS5B02G232400LC		*	spike.grainNumber	0	0	0	0	0	0	132	NA	143	NA	139
TraesKN5B01HG19150	TraesCS5B02G171200		RNA-binding (RRM/RBD/RNP motifs) family protein	spike.grainNumber	15.2339	0.192233	33.0771	26.3377	26.9838	4.21344	5	1.77131	54	0.015545	36
TraesKN5B01HG20180	TraesCS5B02G181500		CAP (Cysteine-rich secretory proteins%2C Antigen 5%2C and Pathogenesis-related 1 protein) superfamily protein	spike.grainNumber	0	0	0	0	0	0	132	NA	144	NA	140
TraesKN5B01HG53390	TraesCS5B02G502700		ADC synthase superfamily protein	spike.grainNumber	3.70263	1.64911	3.57792	2.27683	5.15991	5.79491	30	1.39358	77	0.00165089	20
TraesKN5D01HG13650	TraesCS5D02G190900LC		*	spike.grainNumber	0	0	0	0	0	0	132	NA	145	NA	141
TraesKN5D01HG25410	TraesCS5D02G235100	CNGC5	Probable cyclic nucleotide-gated ion channel 5	spike.grainNumber	0.115045	0.140855	0.00690953	0.247513	0.15243	0.0159132	94	1.32496	84	0.685263	95
TraesKN5D01HG28360	TraesCS5D02G265900		Probable caffeoyl-CoA O-methyltransferase At4g26220	spike.grainNumber	0.849488	0.693232	0.0879845	0.121853	0.262197	2.37269	90	0.308652	23	0.0767355	55
TraesKN5D01HG33830	TraesCS5D02G323500	IAA3	Auxin-responsive protein IAA3	spike.grainNumber	0.108348	0.364127	0.00532482	0.00559841	0.0387284	0.0333585	101	0.357443	29	0.278777	75
TraesKN5D01HG34880	TraesCS5D02G332200	RD19A	Cysteine proteinase RD19a	spike.grainNumber	148.855	239.891	135.432	188.69	114.419	60.4821	2	0.768657	86	0.239106	71.5
TraesKN5D01HG40440	TraesCS5D02G385600	MSI1	Histone-binding protein MSI1	spike.grainNumber	9.86298	6.72131	9.7976	5.898	16.5315	11.0097	8	1.67612	58	0.000938844	16
TraesKN5D01HG47960	TraesCS5D02G462300	NOV	Histidine kinase-%2C DNA gyrase B-%2C and HSP90-like ATPase family protein	spike.grainNumber	3.31027	3.9608	2.80172	2.26431	3.2523	3.74195	42	0.982489	120	0.876251	103
TraesKN5D01HG51270	*		*	spike.grainNumber	0.326865	0.413941	0.325088	0.156566	0.593107	0.168719	84	1.81454	52	0.0076274	31
TraesKN6A01HG15900	TraesCS6A02G375100LC		*	spike.grainNumber	0	0	0	0	0	0	132	NA	146	NA	142
TraesKN6A01HG22800	TraesCS6A02G393000LC		*	spike.grainNumber	1.69428	2.73957	1.11821	2.20451	1.43372	0.749782	72	0.846213	99	0.498726	86.5
TraesKN6B01HG02020	TraesCS6B02G049900LC		*	spike.grainNumber	1.78354	0.543959	2.19982	1.67722	3.46856	1.63097	40	1.94476	50	6.66e-06	2
TraesKN6B01HG02590	TraesCS6B02G044100	NRT2.1	High-affinity nitrate transporter 2.1	spike.grainNumber	25.0231	100.093	0	0	0	0	132	0	NA	0.0631188	52
TraesKN6B01HG04220	*	YSL7	Probable metal-nicotianamine transporter YSL7	spike.grainNumber	0.00296069	0.00324808	0	0	0.00687131	0.00344118	108	2.32085	40	NA	143
TraesKN6B01HG07340	*		*	spike.grainNumber	0.00873409	0	0	0	0.0465818	0	100	5.33333	16	NA	144
TraesKN6B01HG09930	TraesCS6B02G114900	ATARFB1B	ADP-ribosylation factor B1B	spike.grainNumber	4.80858	4.06048	6.39235	2.82013	6.31505	5.12627	25	1.31329	85	0.00204699	22
TraesKN6B01HG14380	TraesCS6B02G157700		Pathogenesis-related thaumatin superfamily protein	spike.grainNumber	0.858573	1.50279	0.94537	0.47145	1.41052	0.0473371	74	1.64286	63	0.043521	44
TraesKN6B01HG22010	TraesCS6B02G424900LC		*	spike.grainNumber	0	0	0	0	0	0	132	NA	147	NA	145
TraesKN6B01HG26750	TraesCS6B02G284900	ALDH3F1	Aldehyde dehydrogenase family 3 member F1	spike.grainNumber	5.10137	0.0951085	5.63226	10.3492	12.4526	0.392916	12	2.44103	37	0.00137824	19
TraesKN6B01HG27950	TraesCS6B02G275300		unknown protein%3B BEST Arabidopsis thaliana protein match is: unknown protein (TAIR:AT3G60520.1)%3B Has 98 Blast hits to 98 proteins in 13 species: Archae - 0%3B Bacteria - 0%3B Metazoa - 0%3B Fungi - 0%3B Plants - 98%3B Viruses - 0%3B Other Eukaryotes - 0 (source /.../ BLink).	spike.grainNumber	4.05686	0.355397	10.0056	8.53285	3.94191	1.5132	36	0.971665	118	0.0494345	46.5
TraesKN6B01HG43110	TraesCS6B02G424800	RPL23C	60S ribosomal protein L23	spike.grainNumber	0.0225187	0.0351927	0.0185008	0.010223	0.0288583	0.0163206	103	1.28153	89	0.572272	91
TraesKN6D01HG12870	TraesCS6D02G119700	CYP71A26	Cytochrome P450 71A26	spike.grainNumber	9.08246	0.605325	1.27126	43.28	2.83862	0.499904	44	0.312538	24	0.979297	109
TraesKN6D01HG22770	TraesCS6D02G205400	TIC20-I	Protein TIC 20-I%2C chloroplastic	spike.grainNumber	8.92519	9.37891	14.4181	8.53743	10.0949	5.1386	17	1.13105	107	0.21852	68.5
TraesKN6D01HG24010	TraesCS6D02G215900		CONTAINS InterPro DOMAIN/s: E2F-associated phosphoprotein%2C C-terminal (InterPro:IPR019370)%3B Has 149 Blast hits to 149 proteins in 78 species: Archae - 0%3B Bacteria - 0%3B Metazoa - 79%3B Fungi - 0%3B Plants - 35%3B Viruses - 0%3B Other Eukaryotes - 35 (source: /.../BLink).	spike.grainNumber	3.07256	3.88593	3.53005	2.869	2.66578	2.48822	52	0.867608	105	0.181104	64
TraesKN6D01HG24050	*	RH47	DEAD-box ATP-dependent RNA helicase 47%2C mitochondrial	spike.grainNumber	4.29677	2.02444	5.90475	5.47844	7.1971	2.7036	23	1.675	59	6.06e-05	6
TraesKN6D01HG26650	TraesCS6D02G239200	ROPGAP3	Rho GTPase-activating protein 3	spike.grainNumber	3.65356	2.17049	6.69053	2.9076	7.89923	0.99334	21	2.16207	45	0.000348023	13
TraesKN6D01HG27730	*		*	spike.grainNumber	0	0	0	0	0	0	132	NA	148	NA	146
TraesKN6D01HG30090	TraesCS6D02G272300	ATL60	RING-H2 finger protein ATL60	spike.grainNumber	0.0656639	0.225373	0	0.0453254	0.00438525	0	110	0.0667833	12	0.107994	56
TraesKN6D01HG31260	TraesCS6D02G283500		*	spike.grainNumber	0.108346	0.111012	0.0575651	0.103499	0.170786	0.0878743	93	1.57631	65	0.0329113	42
TraesKN7A01HG20320	*		*	spike.grainNumber	1.61311	1.64665	1.82642	1.7636	2.08264	1.00789	61	1.29107	87	0.0285379	41
TraesKN7A01HG23490	*		*	spike.grainNumber	0.0787947	0	0	0	0	0.315179	132	0	NA	0.413163	81
TraesKN7A01HG25640	TraesCS7A02G278500	URH1	Uridine nucleosidase 1	spike.grainNumber	3.31916	6.03917	2.56315	1.04623	4.83806	1.54266	32	1.45762	72	0.0562351	49.5
TraesKN7A01HG28620	TraesCS7A02G306200		alpha/beta-Hydrolases superfamily protein	spike.grainNumber	2.36932	2.59448	2.47218	2.08507	2.67719	2.07501	49	1.12994	108	0.308596	77
TraesKN7A01HG29840	TraesCS7A02G317700	CEL2	Endoglucanase 1	spike.grainNumber	1.2878	1.24629	0.969642	0.33749	3.97942	0.182403	35	3.09009	25	0.00302517	25
TraesKN7A01HG39590	*		Lactate/malate dehydrogenase family protein	spike.grainNumber	0.00202776	0.00811103	0	0	0	0	132	0	NA	NA	147
TraesKN7A01HG42450	TraesCS7A02G443100	IRX15-L	Protein IRX15-LIKE	spike.grainNumber	23.3583	4.07706	58.8259	17.2906	37.482	18.8639	3	1.60465	64	2.16e-05	3
TraesKN7B01HG09930	TraesCS7B02G091900		*	spike.grainNumber	0	0	0	0	0	0	132	NA	149	NA	148
TraesKN7B01HG10040	TraesCS7B02G151900LC		*	spike.grainNumber	3.33885	0.00223204	5.68051	2.6362	9.29688	1.56311	19	2.78445	30	3.02e-05	4
TraesKN7B01HG16430	TraesCS7B02G142500	HMG1	hydroxy methylglutaryl CoA reductase 1	spike.grainNumber	5.48073	11.2741	7.20082	2.35388	3.62521	2.56414	38	0.661446	70	0.549779	90
TraesKN7B01HG21520	*	TTN8	Structural maintenance of chromosomes (SMC) family protein	spike.grainNumber	0	0	0	0	0	0	132	NA	150	NA	149
TraesKN7B01HG34690	TraesCS7B02G311200		Glycosyltransferase family 61 protein	spike.grainNumber	2.29936	5.50784	1.21041	0.508679	1.66287	1.45575	69	0.723186	79	0.498726	86.5
TraesKN7D01HG04310	TraesCS7D02G054100LC		*	spike.grainNumber	0.00202523	0	0	0	0	0.00810092	132	0	NA	NA	150
TraesKN7D01HG09010	*	KCR2	Very-long-chain 3-oxoacyl-CoA reductase-like protein At1g24470	spike.grainNumber	0.0216152	0.00569933	0.0450926	0.00261113	0.0646032	0.00780428	99	2.98879	26	0.00291402	24
TraesKN7D01HG10280	TraesCS7D02G102400	KCS5	3-ketoacyl-CoA synthase 5	spike.grainNumber	0	0	0	0	0	0	132	NA	151	NA	151
TraesKN7D01HG24150	TraesCS7D02G228800		*	spike.grainNumber	0	0	0	0	0	0	132	NA	152	NA	152
TraesKN7D01HG37180	TraesCS7D02G343600	MSRB1	Peptide methionine sulfoxide reductase B1%2C chloroplastic	spike.grainNumber	12.244	3.10328	2.10201	40.1541	9.84264	7.32436	18	0.803871	90	0.249878	73
TraesKN7D01HG44160	TraesCS7D02G409100		myb-like HTH transcriptional regulator family protein	spike.grainNumber	4.2678	3.06549	7.85533	6.19707	4.98083	1.69461	31	1.16707	101	0.239106	71.5
TraesKN7D01HG50820	TraesCS7D02G469600	AZI1	pEARLI1-like lipid transfer protein 1	spike.grainNumber	2.11544	8.45251	0	0	0	0.0092389	132	0	NA	0.0502751	48
TraesKN7D01HG55260	TraesCS7D02G510600	PBC1	Proteasome subunit beta type-3-A	spike.grainNumber	14.5804	15.2946	21.1021	10.8702	17.3796	11.2888	7	1.19198	98	0.164221	61
TraesKN1A01HG10210	TraesCS1A02G111900		Haloacid dehalogenase-like hydrolase (HAD) superfamily protein	spikelet.fertileNumber	3.36877	1.52834	2.76698	10.5426	2.19857	1.00738	50	0.652633	72	0.389768	93
TraesKN1A01HG15440	TraesCS1A02G161600		*	spikelet.fertileNumber	0.0725985	0.018127	0.00437643	0.0101971	0.0629016	0.215255	112	0.866432	108	1	125
TraesKN1A01HG16610	TraesCS1A02G171800		*	spikelet.fertileNumber	0.316425	0	0.963423	0.0345076	0.932429	0.0587884	75	2.94676	36	0.000152426	8
TraesKN1A01HG24140	TraesCS1A02G251800		Mitochondrial transcription termination factor family protein	spikelet.fertileNumber	2.05108	3.15688	0.830058	1.63183	2.0695	1.85641	52	1.00898	132	0.896753	121
TraesKN1A01HG29060	TraesCS1A02G302400		*	spikelet.fertileNumber	0	0	0	0	0	0	143.5	NA	134	NA	126
TraesKN1A01HG29910	TraesCS1A02G310200	UGT87A1	TBP-glycosyltransferase 87A1	spikelet.fertileNumber	0.896362	3.4001	0	0.0118739	0.180959	0.0407222	104	0.201882	19	0.313469	87
TraesKN1A01HG36900	TraesCS1A02G402000		*	spikelet.fertileNumber	0.917172	0.494321	0.632234	0.375675	0.786913	1.98631	79	0.857978	103	0.696836	114
TraesKN1B01HG06140	*		unknown protein%3B BEST Arabidopsis thaliana protein match is: unknown protein (TAIR:AT3G05830.1)%3B Has 35333 Blast hits to 34131 proteins in 2444 species: Archae - 798%3B Bacteria - 22429%3B Metazoa - 974%3B Fungi - 991%3B Plants - 531%3B Viruses - 0%3B Other Euk /.../s - 9610 (source: NCBI BLink).	spikelet.fertileNumber	1.51236	1.59275	0.859013	0.919615	2.49173	1.46866	43	1.64758	70	0.189996	74
TraesKN1B01HG11710	TraesCS1B02G309700LC		*	spikelet.fertileNumber	0.628733	0.457624	0.682285	0.713144	1.07327	0.376355	70	1.70703	65	4.36e-05	4
TraesKN1B01HG19320	*	PEP	RNA-binding KH domain-containing protein PEPPER	spikelet.fertileNumber	11.2881	13.0443	13.6681	8.95192	13.4452	8.47614	14	1.1911	100	0.133933	64.5
TraesKN1B01HG23290	*		FAD/NAD(P)-binding oxidoreductase family protein	spikelet.fertileNumber	1.01762	0.276862	1.21036	1.54426	2.32244	0.288418	48	2.28222	45	0.000362435	11
TraesKN1B01HG26040	TraesCS1B02G293000	FTSH10	ATP-dependent zinc metalloprotease FTSH 10%2C mitochondrial	spikelet.fertileNumber	17.1079	19.5564	11.9049	20.1122	15.3255	16.3445	13	0.895816	115	0.434647	98
TraesKN1B01HG26790	*		Histone H4	spikelet.fertileNumber	1.20069	0.963895	2.51393	0.852691	1.35557	0.925715	62	1.12899	112	0.14851	70
TraesKN1B01HG27040	*		*	spikelet.fertileNumber	2.24232	2.09116	1.42109	0.642506	3.02752	3.41508	38	1.35017	84	0.0599055	49.5
TraesKN1B01HG36460	*		*	spikelet.fertileNumber	0.24062	0.00414053	0	0	0.142517	0.851454	106	0.592288	67	0.323542	88
TraesKN1B01HG40180	*		*	spikelet.fertileNumber	0	0	0	0	0	0	143.5	NA	135	NA	127
TraesKN1D01HG10370	TraesCS1D02G136100LC		unknown protein%3B BEST Arabidopsis thaliana protein match is: unknown protein (TAIR:AT5G28730.1)%3B Has 924 Blast hits to 912 proteins in 109 species: Archae - 0%3B Bacteria - 0%3B Metazoa - 222%3B Fungi - 31%3B Plants - 661%3B Viruses - 0%3B Other Eukaryotes - 10 /.../ce: NCBI BLink).	spikelet.fertileNumber	0	0	0	0	0	0	143.5	NA	136	NA	128
TraesKN1D01HG28020	TraesCS1D02G382900LC		*	spikelet.fertileNumber	0	0	0	0	0	0	143.5	NA	137	NA	129
TraesKN1D01HG29280	TraesCS1D02G285700		*	spikelet.fertileNumber	0	0	0	0	0	0	143.5	NA	138	NA	130
TraesKN1D01HG36920	*	SAT5	Serine acetyltransferase 5	spikelet.fertileNumber	3.83351	3.79922	4.25417	4.83712	4.50948	2.39776	30	1.17633	102	0.00945275	32
TraesKN2A01HG00970	TraesCS2A02G013600		*	spikelet.fertileNumber	0.440303	0.0053638	1.12273	0.60338	0.792013	0.14794	78	1.79879	60	0.0527531	47
TraesKN2A01HG13780	TraesCS2A02G152600		*	spikelet.fertileNumber	0	0	0	0	0	0	143.5	NA	139	NA	131
TraesKN2A01HG14720	TraesCS2A02G161500	WRKY41	Probable WRKY transcription factor 41	spikelet.fertileNumber	11.1217	11.2529	3.90218	35.1016	1.92003	3.5165	56	0.172638	16	0.00341888	24
TraesKN2A01HG15020	*	FRS5	Protein FAR1-RELATED SEQUENCE 5	spikelet.fertileNumber	0	0	0	0	0	0	143.5	NA	140	NA	132
TraesKN2A01HG18530	TraesCS2A02G198500	PIP2-5	Probable aquaporin PIP2-5	spikelet.fertileNumber	109.63	118.068	142.051	82.9912	114.42	101.367	1	1.0437	124	0.284134	85
TraesKN2A01HG19830	TraesCS2A02G234700LC	TMK1	Probable receptor protein kinase TMK1	spikelet.fertileNumber	0.308466	0.992855	0	0.0290396	0.0973094	0.146249	109	0.315462	30	0.334192	90
TraesKN2A01HG19840	TraesCS2A02G234900LC		Ribonuclease H-like superfamily protein	spikelet.fertileNumber	0.199483	0.175712	0.178223	0.085549	0.34773	0.20815	93	1.74315	61	0.00237784	21
TraesKN2A01HG20400	*	CRK10	Cysteine-rich receptor-like protein kinase 10	spikelet.fertileNumber	0.0528792	0	0	0.268688	0.00855749	0.00358293	118	0.161831	14	0.781101	116
TraesKN2A01HG27760	TraesCS2A02G282700		*	spikelet.fertileNumber	0.018598	0.0161771	0.0364793	0.0303359	0.0202114	0.0020646	115	1.08675	120	0.00942854	31
TraesKN2A01HG30950	TraesCS2A02G315100	LOX3	Lipoxygenase 3%2C chloroplastic	spikelet.fertileNumber	9.08327	8.27949	7.25603	10.4522	6.38586	11.797	22	0.703036	78	0.141082	66.5
TraesKN2A01HG32650	*		*	spikelet.fertileNumber	1.19366	0.21859	0.910194	0.332952	4.7285	0.304856	29	3.96135	25	8.35e-09	1
TraesKN2A01HG38530	TraesCS2A02G391700	GATA26	GATA transcription factor 26	spikelet.fertileNumber	2.29729	6.27814	0.632452	1.42164	1.08087	0.717923	69	0.470499	49	0.677689	113
TraesKN2A01HG40290	*		*	spikelet.fertileNumber	1.67205	2.66084	0.4887	1.10979	0.764284	2.37745	81	0.457095	48	0.0187263	33
TraesKN2A01HG45840	TraesCS2A02G467700	GLO5	Peroxisomal (S)-2-hydroxy-acid oxidase GLO5	spikelet.fertileNumber	2.75751	4.16306	0.807164	1.54529	0.959546	4.58477	73	0.347976	37	0.000938844	18
TraesKN2A01HG47610	TraesCS2A02G487800		*	spikelet.fertileNumber	0.805344	1.46304	0.0560554	1.06349	0.935143	0.231332	74	1.16117	106	0.404064	94
TraesKN2A01HG50260	TraesCS2A02G517600		*	spikelet.fertileNumber	1.21727	1.61215	1.39004	1.89064	1.25852	0.200053	67	1.03389	126	0.532489	105
TraesKN2A01HG52190	TraesCS2A02G538900		*	spikelet.fertileNumber	0.00544354	0	0	0	0.0169975	0.00902601	116	3.12251	32	NA	133
TraesKN2A01HG52450	*		*	spikelet.fertileNumber	0.0644326	0.247624	0.011697	0.00150567	0.00131471	0.00214221	126	0.0204045	10	0.107994	60.5
TraesKN2B01HG06290	TraesCS2B02G085400LC		*	spikelet.fertileNumber	0.504915	0	0.765226	0.0378979	1.98713	0.118277	55	3.93557	26	0.000995528	19
TraesKN2B01HG07280	*		*	spikelet.fertileNumber	0	0	0	0	0	0	143.5	NA	141	NA	134
TraesKN2B01HG07410	TraesCS2B02G085200		Putative F-box protein At4g05475	spikelet.fertileNumber	0.176287	0	0	0	0.211526	0.546505	103	1.19989	99	0.821965	117
TraesKN2B01HG23050	TraesCS2B02G231200		*	spikelet.fertileNumber	1.8603	1.80321	3.42626	1.68286	2.32771	0.916936	47	1.25125	95	0.0637644	53
TraesKN2B01HG23750	TraesCS2B02G237200	VHA-H	V-type proton ATPase subunit H	spikelet.fertileNumber	28.7141	44.8617	46.2361	21.2472	21.8138	14.581	7	0.759687	90	0.450222	99
TraesKN2B01HG36080	TraesCS2B02G352800		*	spikelet.fertileNumber	0.366124	0.122673	0.415501	0.23122	0.694381	0.439871	84	1.89658	57	0.00058011	14
TraesKN2B01HG37920	TraesCS2B02G370700		*	spikelet.fertileNumber	0	0	0	0	0	0	143.5	NA	142	NA	135
TraesKN2B01HG46470	TraesCS2B02G456700		GDSL esterase/lipase At1g09390	spikelet.fertileNumber	1.1118	2.88718	0.0336771	1.00497	0.570753	0.361367	89	0.513362	54	0.146174	68
TraesKN2B01HG61300	TraesCS2B02G602400		*	spikelet.fertileNumber	0.655497	2.40068	0.0458991	0.0361516	0.173707	0.0409647	105	0.265	28	0.525724	104
TraesKN2D01HG01980	TraesCS2D02G021300	UGT73B4	TBP-glycosyltransferase 73B4	spikelet.fertileNumber	1.29064	0.0913498	1.99744	3.15349	1.63819	0.47875	58	1.26928	94	0.146272	69
TraesKN2D01HG02390	TraesCS2D02G025900		*	spikelet.fertileNumber	0.00212408	0.00231875	0	0.00409657	0.00414018	0	122	1.94916	53	NA	136
TraesKN2D01HG08230	TraesCS2D02G086000	PDC1	Pyruvate decarboxylase 1	spikelet.fertileNumber	0.525875	0.735496	0.547327	0.0570018	1.20656	0.14667	68	2.29438	44	0.979297	123.5
TraesKN2D01HG20560	TraesCS2D02G200800		*	spikelet.fertileNumber	0.00129643	0	0	0.00521321	0.00170107	0	125	1.31212	91	NA	137
TraesKN2D01HG26530	TraesCS2D02G252800	ERD4	CSC1-like protein ERD4	spikelet.fertileNumber	8.66152	13.545	9.63862	8.24579	8.25384	3.90707	18	0.952931	123	0.876251	118.5
TraesKN2D01HG32640	*	FRS11	Protein FAR1-RELATED SEQUENCE 11	spikelet.fertileNumber	0	0	0	0	0	0	143.5	NA	143	NA	138
TraesKN2D01HG38030	TraesCS2D02G358200		Uncharacterized protein At4g06744	spikelet.fertileNumber	0	0	0	0	0	0	143.5	NA	144	NA	139
TraesKN3A01HG04020	*		*	spikelet.fertileNumber	0.304643	0.401185	0.502647	0.145846	0.303229	0.229258	96	0.995357	133	0.615422	109
TraesKN3A01HG12920	TraesCS3A02G130300	PPT1	Phosphoenolpyruvate/phosphate translocator 1%2C chloroplastic	spikelet.fertileNumber	1.98106	2.2848	0.383202	4.48339	0.785608	1.49608	80	0.39656	42	0.208701	77.5
TraesKN3A01HG16110	*		CONTAINS InterPro DOMAIN/s: Retrotransposon gag protein (InterPro:IPR005162)%3B BEST Arabidopsis thaliana protein match is: unknown protein (TAIR:AT1G34070.1)%3B Has 1807 Blast hits to 1807 proteins in 277 species: Archae - 0%3B Bacteria - 0%3B Metazoa - 73 /.../gi - 347%3B Plants - 385%3B Viruses - 0%3B Other Eukaryotes - 339 (source: NCBI BLink).	spikelet.fertileNumber	0.0325183	0.0213674	0	0.0120916	0.12595	0.00517444	107	3.87321	27	0.000466404	13
TraesKN3A01HG21350	TraesCS3A02G200900	CIPK8	CBL-interacting serine/threonine-protein kinase 8	spikelet.fertileNumber	2.76748	3.93617	4.23226	2.04852	2.47381	1.62586	44	0.893886	114	0.549779	106.5
TraesKN3A01HG22220	TraesCS3A02G208400		unknown protein%3B FUNCTIONS IN: molecular_function unknown%3B INVOLVED IN: biological_process unknown%3B LOCATED IN: mitochondrion%2C plastid%3B EXPRESSED IN: 24 plant structures%3B EXPRESSED DURING: 13 growth stages%3B BEST Arabidopsis thaliana protein match is /.../own protein (TAIR:AT2G19530.1)%3B Has 63 Blast hits to 63 proteins in 14 species: Archae - 0%3B Bacteria - 0%3B Metazoa - 0%3B Fun…	spikelet.fertileNumber	7.99354	9.25045	13.8612	6.88513	8.13917	4.52492	19	1.01822	128	0.640003	110.5
TraesKN3A01HG26750	TraesCS3A02G249400		S-adenosyl-L-methionine-dependent methyltransferases superfamily protein	spikelet.fertileNumber	5.38652	1.54027	4.73724	16.9577	5.27528	0.962487	25	0.979347	127	0.108015	62
TraesKN3A01HG31810	TraesCS3A02G302500		Protein of unknown function (DUF620)	spikelet.fertileNumber	0.0541241	0.0167897	0.00536902	0	0.262696	0	98	4.85359	20	0.0673062	54
TraesKN3A01HG31820	TraesCS3A02G432700LC		*	spikelet.fertileNumber	1.1561	0.793457	0.962712	0.464723	2.13557	1.39937	51	1.84722	59	0.00503268	27
TraesKN3A01HG34130	TraesCS3A02G329300		unknown protein%3B BEST Arabidopsis thaliana protein match is: unknown protein (TAIR:AT5G44860.1)%3B Has 338 Blast hits to 330 proteins in 72 species: Archae - 2%3B Bacteria - 94%3B Metazoa - 7%3B Fungi - 0%3B Plants - 232%3B Viruses - 0%3B Other Eukaryotes - 3 (so /.../NCBI BLink).	spikelet.fertileNumber	0	0	0	0	0	0	143.5	NA	145	NA	140
TraesKN3A01HG36650	*		DNA glycosylase superfamily protein	spikelet.fertileNumber	10.6842	14.2496	24.1463	1.34032	20.3717	0.129959	8	1.90672	56	0.426601	97
TraesKN3A01HG49480	TraesCS3A02G476300		*	spikelet.fertileNumber	0	0	0	0	0	0	143.5	NA	146	NA	141
TraesKN3A01HG52210	TraesCS3A02G673600LC		*	spikelet.fertileNumber	0.0490768	0	0	0	0.223727	0.0285117	101	4.55872	23	0.0242896	37
TraesKN3B01HG14120	TraesCS3B02G163000	SAG12	Senescence-specific cysteine protease SAG12	spikelet.fertileNumber	33.4355	133.028	0.00964878	0.00470979	0.00794092	0.69974	119	0.000237499	8	0.0453344	45
TraesKN3B01HG14900	TraesCS3B02G170500		Got1/Sft2-like vescicle transport protein family	spikelet.fertileNumber	2.17384	3.01095	4.33319	1.53488	2.20703	0.711362	49	1.01527	130	0.640003	110.5
TraesKN3B01HG15710	TraesCS3B02G178200		P-loop containing nucleoside triphosphate hydrolases superfamily protein	spikelet.fertileNumber	1.73964	0.0156185	0.0634167	0.0227334	0.27125	6.69074	97	0.155923	13	0.00550087	28
TraesKN3B01HG19160	TraesCS3B02G213700	ZIFL2	Probable peptide/nitrate transporter At3g43790	spikelet.fertileNumber	0.686588	1.81992	0.10148	0.490511	0.221779	0.341478	102	0.323016	33	0.214382	79
TraesKN3B01HG24130	TraesCS3B02G256100		Pentatricopeptide repeat-containing protein At5g12100%2C mitochondrial	spikelet.fertileNumber	1.37219	1.30256	0.514698	0.88346	2.36463	1.4928	46	1.72325	63	2.16e-05	3
TraesKN3B01HG24420	TraesCS3B02G259200		Protein of unknown function (DUF1645)	spikelet.fertileNumber	0	0	0	0	0	0	143.5	NA	147	NA	142
TraesKN3B01HG26450	*		*	spikelet.fertileNumber	0.705577	0.00554043	0.769176	0.0336279	0.985933	1.66751	72	1.39734	79	0.000770398	16
TraesKN3B01HG28770	*		*	spikelet.fertileNumber	0	0	0	0	0	0	143.5	NA	148	NA	143
TraesKN3B01HG29050	TraesCS3B02G306600		GDSL esterase/lipase At5g45670	spikelet.fertileNumber	3.15788	0.00204517	0.693255	0.142616	1.04997	11.3884	71	0.332491	35	0.0448566	44
TraesKN3B01HG30590	TraesCS3B02G320600		*	spikelet.fertileNumber	0.117019	0.0200651	0.590516	0.0748004	0.118756	0.00758505	108	1.01485	131	0.0775634	56
TraesKN3B01HG47600	TraesCS3B02G489500	FPF1	Flowering-promoting factor 1	spikelet.fertileNumber	0.994578	1.434	0.838785	2.00444	0.501757	0.245269	90	0.504492	51	0.255905	83
TraesKN3B01HG55380	*		*	spikelet.fertileNumber	0.0154228	0.00448123	0.0291165	0	0.0417895	0.0113098	113	2.70958	39	0.501975	103
TraesKN3B01HG55390	*		*	spikelet.fertileNumber	0.0031599	0.00224404	0	0	0.0125953	0.000949082	117	3.98598	24	NA	144
TraesKN3D01HG02860	TraesCS3D02G044300		*	spikelet.fertileNumber	0	0	0	0	0	0	143.5	NA	149	NA	145
TraesKN3D01HG08190	TraesCS3D02G095400		O-fucosyltransferase family protein	spikelet.fertileNumber	2.9498	3.6067	5.84128	1.53842	3.41271	1.55854	36	1.15693	107	0.21852	80
TraesKN3D01HG47410	TraesCS3D02G461500		late embryogenesis abundant protein-related / LEA protein-related	spikelet.fertileNumber	0.264438	1.04125	0	0	0	0.0165073	143.5	0	NA	0.0312597	40
TraesKN3D01HG54610	TraesCS3D02G646500LC		*	spikelet.fertileNumber	0.00272224	0.00561075	0	0	0.00703759	0	120	2.58523	41	NA	146
TraesKN4A01HG07980	*	DRP4C	Dynamin-related protein 4C	spikelet.fertileNumber	0.00481499	0.01926	0	0	0	0	143.5	0	NA	NA	147
TraesKN4A01HG07990	*		Putative metallophosphoesterase At3g03305	spikelet.fertileNumber	1.76694	2.65549	1.18668	1.10152	1.29759	2.01961	65	0.734368	81	0.0228862	36
TraesKN4A01HG21750	TraesCS4A02G215600		Ribosomal protein L19 family protein	spikelet.fertileNumber	3.31465	2.38159	4.98191	2.03466	4.75037	3.29729	27	1.43314	76	0.00457759	26
TraesKN4A01HG29110	TraesCS4A02G289300		*	spikelet.fertileNumber	4.98495	2.13347	3.83034	2.60728	5.55317	9.77081	24	1.11399	116	0.133933	64.5
TraesKN4A01HG35230	TraesCS4A02G354100	BHLH25	Transcription factor bHLH25	spikelet.fertileNumber	1.18471	0.144993	3.28648	1.8737	2.0414	0.0142979	53	1.72312	64	0.326211	89
TraesKN4A01HG37780	TraesCS4A02G406500		Probable rRNA-processing protein EBP2 homolog	spikelet.fertileNumber	16.3743	17.2768	21.4641	11.9535	25.3699	9.49575	4	1.54937	71	0.0812107	58
TraesKN4A01HG39320	TraesCS4A02G389700		*	spikelet.fertileNumber	0	0	0	0	0	0	143.5	NA	150	NA	148
TraesKN4A01HG46330	*		Ubiquitin C-terminal hydrolases superfamily protein	spikelet.fertileNumber	4.51976	3.9733	7.31844	3.12277	5.17269	4.22492	26	1.14446	111	0.404416	95
TraesKN4A01HG47680	TraesCS4A02G481700	PRMT16	Protein arginine N-methyltransferase 1.6	spikelet.fertileNumber	1.87667	1.87154	2.15181	1.17117	2.68201	1.66932	40	1.42914	77	0.000740585	15
TraesKN4B01HG10000	TraesCS4B02G091500		Leucine-rich receptor-like protein kinase family protein	spikelet.fertileNumber	2.01604	7.23508	0.0223624	0.826427	0.254505	0.0072044	99	0.12624	12	0.336829	91
TraesKN4D01HG05200	*	MAP65-6	65-kDa microtubule-associated protein 6	spikelet.fertileNumber	2.01636	5.68512	2.39911	0.58645	0.891318	0.0724247	77	0.442044	46	0.894871	120
TraesKN4D01HG05730	TraesCS4D02G048300LC		*	spikelet.fertileNumber	0.130952	0	0.448177	0.139011	0.245415	0.0114011	100	1.87408	58	0.00341103	23
TraesKN4D01HG07730	*	MMT1	Methionine S-methyltransferase	spikelet.fertileNumber	0.671867	0.752934	0.311653	0.26744	0.902219	0.901465	76	1.34285	87	0.199194	75.5
TraesKN4D01HG07740	*	MMT1	Methionine S-methyltransferase	spikelet.fertileNumber	0.488155	0.447875	0.292389	0.18122	0.660282	0.727422	86	1.35261	83	0.0683361	55
TraesKN4D01HG16170	*		*	spikelet.fertileNumber	1.1371	1.6208	0.910518	1.06166	1.34324	0.668652	63	1.18129	101	0.141082	66.5
TraesKN4D01HG33370	TraesCS4D02G312200		*	spikelet.fertileNumber	1.44377	1.12403	1.47385	0.677877	1.9142	1.97008	57	1.32583	89	0.172514	72
TraesKN4D01HG35850	*		*	spikelet.fertileNumber	0.0312337	0.0119274	0.0331075	0	0.0209437	0.0807457	114	0.67055	75	0.289678	86
TraesKN5A01HG01540	TraesCS5A02G018300	OSM34	Osmotin-like protein OSM34	spikelet.fertileNumber	0.0966967	0.386787	0	0	0	0	143.5	0	NA	0.0631188	51.5
TraesKN5A01HG07670	TraesCS5A02G077300		*	spikelet.fertileNumber	3.75992	0.0510786	9.98901	7.59924	5.72624	0	23	1.52297	73	0.00030135	10
TraesKN5A01HG10460	*		*	spikelet.fertileNumber	4.11308	8.63972	0.150892	7.71479	0.67768	1.44282	85	0.164762	15	0.00696816	30
TraesKN5A01HG17350	TraesCS5A02G286500LC	RGL2	DELLA protein RGL2	spikelet.fertileNumber	1.11017	0.315441	0.667274	1.86706	1.29069	1.42328	66	1.16261	105	0.0562351	48
TraesKN5A01HG17360	TraesCS5A02G286700LC		*	spikelet.fertileNumber	0.0525218	0.0283738	0.144555	0.0424762	0.08964	0.0103488	110	1.70672	66	0.01889	34
TraesKN5A01HG26710	TraesCS5A02G262000	FLA7	Fasciclin-like arabinogalactan protein 7	spikelet.fertileNumber	11.2055	10.571	30.6202	8.09672	11.8756	3.96153	15	1.0598	122	0.482267	101.5
TraesKN5A01HG30890	TraesCS5A02G303400		Zinc-binding dehydrogenase family protein	spikelet.fertileNumber	2.84584	0.048822	0.0117625	0.272793	0.0873543	11.0585	111	0.0306955	11	0.591611	108
TraesKN5A01HG41300	TraesCS5A02G410100	CCR1	Cinnamoyl-CoA reductase 1	spikelet.fertileNumber	0.940074	0.639232	0.255002	1.05995	1.54951	1.03647	60	1.64828	69	0.000232214	9
TraesKN5A01HG53440	TraesCS5A02G530800	EXPB2	Putative expansin-B2	spikelet.fertileNumber	0	0	0	0	0	0	143.5	NA	151	NA	149
TraesKN5A01HG54370	TraesCS5A02G541400		SNF2 domain-containing protein / helicase domain-containing protein	spikelet.fertileNumber	0.315342	0.471039	0.230151	0.164208	0.349098	0.290272	92	1.10705	117	0.735683	115
TraesKN5B01HG03180	TraesCS5B02G028800	XTH25	Probable xyloglucan endotransglucosylase/hydrolase protein 25	spikelet.fertileNumber	9.14763	5.23383	17.8215	4.54505	7.98509	13.0483	20	0.872913	110	0.482267	101.5
TraesKN5B01HG06470	TraesCS5B02G059400	UGT88A1	TBP-glycosyltransferase 88A1	spikelet.fertileNumber	0.0126631	0.0506523	0	0	0	0	143.5	0	NA	0.0631188	51.5
TraesKN5B01HG23360	TraesCS5B02G212000		*	spikelet.fertileNumber	0	0	0	0	0	0	143.5	NA	152	NA	150
TraesKN5B01HG29870	*		Probable sarcosine oxidase	spikelet.fertileNumber	27.6209	15.9313	8.15604	10.5415	20.356	67.3013	9	0.736976	82	0.228654	81
TraesKN5B01HG31990	*	LCAT3	Phospholipase A(1) LCAT3	spikelet.fertileNumber	1.29948	1.86615	0.893887	2.15189	0.753839	0.705546	82	0.580107	62	0.0378208	41
TraesKN5B01HG39310	TraesCS5B02G372800	RBL15	Uncharacterized protein At3g58460	spikelet.fertileNumber	3.55564	2.83026	5.51639	2.04212	4.73703	3.54976	28	1.33226	88	0.00377302	25
TraesKN5B01HG46680	TraesCS5B02G444300	TRPA1	Tryptophan synthase alpha chain	spikelet.fertileNumber	2.60069	4.30267	2.68577	1.10477	2.84272	1.79658	39	1.09307	119	0.549779	106.5
TraesKN5D01HG09850	TraesCS5D02G094300		*	spikelet.fertileNumber	0	0	0	0	0	0	143.5	NA	153	NA	151
TraesKN5D01HG10050	*		unknown protein%3B BEST Arabidopsis thaliana protein match is: unknown protein (TAIR:AT2G28725.1)%3B Has 38 Blast hits to 38 proteins in 11 species: Archae - 0%3B Bacteria - 0%3B Metazoa - 0%3B Fungi - 0%3B Plants - 38%3B Viruses - 0%3B Other Eukaryotes - 0 (source /.../ BLink).	spikelet.fertileNumber	0.176818	0.185669	0.0699859	0.11486	0.3419	0.144041	94	1.93363	55	0.662233	112
TraesKN5D01HG10200	TraesCS5D02G097600	BOR2	Probable boron transporter 2	spikelet.fertileNumber	6.6393	2.76963	6.97681	4.14216	18.8167	3.08005	11	2.83413	38	1.43e-08	2
TraesKN5D01HG10610	TraesCS5D02G101300	SAR1A	GTP-binding protein SAR1A	spikelet.fertileNumber	40.9365	43.4969	55.4104	33.9717	31.6732	43.3102	3	0.773715	93	0.0285379	39
TraesKN5D01HG13920	TraesCS5D02G126700	T5E8_100	2-oxoisovalerate dehydrogenase subunit alpha 2%2C mitochondrial	spikelet.fertileNumber	2.69093	2.57208	2.17211	2.34927	4.05289	2.30398	33	1.50613	74	0.00552623	29
TraesKN5D01HG17570	TraesCS5D02G160200		*	spikelet.fertileNumber	0.00148642	0.00297591	0	0	0.00395969	0	123	2.66391	40	NA	152
TraesKN5D01HG18960	TraesCS5D02G172800		Peptidase M1 family protein	spikelet.fertileNumber	7.25648	6.56856	9.21739	8.98885	9.75475	3.79095	16	1.34428	86	0.000451071	12
TraesKN5D01HG34570	TraesCS5D02G330520		Serpin-Z4	spikelet.fertileNumber	0.000796321	0	0	0	0.00424705	0	121	5.33334	17	NA	153
TraesKN5D01HG34880	TraesCS5D02G332200	RD19A	Cysteine proteinase RD19a	spikelet.fertileNumber	148.855	239.891	135.432	188.69	114.419	60.4821	2	0.768657	92	0.239106	82
TraesKN5D01HG38460	TraesCS5D02G366400	ANTR6	Probable anion transporter 6%2C chloroplastic	spikelet.fertileNumber	1.95841	0.457944	2.05806	6.26683	1.41471	0.585521	61	0.722376	80	0.208701	77.5
TraesKN5D01HG41690	TraesCS5D02G398300		Glycosyl hydrolase family protein	spikelet.fertileNumber	4.57278	0.00246793	0.00554684	0.00413395	24.3624	0.0110073	5	5.32769	18	0.281568	84
TraesKN5D01HG45830	TraesCS5D02G441500	UGT73B5	TBP-glycosyltransferase 73B5	spikelet.fertileNumber	1.63207	2.26722	2.65882	2.12301	0.357499	1.07125	91	0.219047	22	0.12045	63
TraesKN5D01HG47960	TraesCS5D02G462300	NOV	Histidine kinase-%2C DNA gyrase B-%2C and HSP90-like ATPase family protein	spikelet.fertileNumber	3.31027	3.9608	2.80172	2.26431	3.2523	3.74195	37	0.982489	129	0.876251	118.5
TraesKN5D01HG50940	TraesCS5D02G493400		*	spikelet.fertileNumber	0	0	0	0	0	0	143.5	NA	154	NA	154
TraesKN6A01HG29500	TraesCS6A02G289800	TET8	Tetraspanin-8	spikelet.fertileNumber	0.122014	0.0279564	0	0	0.588616	0.0186388	88	4.82416	21	0.34463	92
TraesKN6A01HG33150	TraesCS6A02G326800	UGT88A1	TBP-glycosyltransferase 88A1	spikelet.fertileNumber	0.619099	0	1.5545	0.730938	1.29927	0.176487	64	2.09865	50	0.000835683	17
TraesKN6B01HG21560	TraesCS6B02G390500LC		*	spikelet.fertileNumber	0	0	0	0	0	0	143.5	NA	155	NA	155
TraesKN6B01HG37290	TraesCS6B02G366900	ERECTA	LRR receptor-like serine/threonine-protein kinase ERECTA	spikelet.fertileNumber	0.176615	0	0.201639	0.12891	0.595881	0.0620476	87	3.3739	29	6.02e-05	5
TraesKN6B01HG43090	TraesCS6B02G424500		*	spikelet.fertileNumber	14.5708	0.195117	8.44765	53.4225	15.79	1.95475	12	1.08368	121	0.0246561	38
TraesKN6D01HG24010	TraesCS6D02G215900		CONTAINS InterPro DOMAIN/s: E2F-associated phosphoprotein%2C C-terminal (InterPro:IPR019370)%3B Has 149 Blast hits to 149 proteins in 78 species: Archae - 0%3B Bacteria - 0%3B Metazoa - 79%3B Fungi - 0%3B Plants - 35%3B Viruses - 0%3B Other Eukaryotes - 35 (source: /.../BLink).	spikelet.fertileNumber	3.07256	3.88593	3.53005	2.869	2.66578	2.48822	41	0.867608	109	0.181104	73
TraesKN6D01HG24050	*	RH47	DEAD-box ATP-dependent RNA helicase 47%2C mitochondrial	spikelet.fertileNumber	4.29677	2.02444	5.90475	5.47844	7.1971	2.7036	21	1.675	68	6.06e-05	6
TraesKN6D01HG32310	TraesCS6D02G292900	CXE15	Probable carboxylesterase 15	spikelet.fertileNumber	0.215892	0.85715	0	0.00349374	0.00175086	0.00248232	124	0.00810989	9	0.107994	60.5
TraesKN6D01HG39780	*	PUB23	E3 ubiquitin-protein ligase PUB23	spikelet.fertileNumber	1.06145	0.628301	3.08478	1.87513	0.336738	0.416189	95	0.317244	31	0.0381977	42
TraesKN7A01HG23490	*		*	spikelet.fertileNumber	0.0787947	0	0	0	0	0.315179	143.5	0	NA	0.413163	96
TraesKN7A01HG24360	TraesCS7A02G265200	SPDS1	spermidine synthase 1	spikelet.fertileNumber	15.7327	9.65075	15.845	10.9719	19.1445	22.7704	10	1.21686	97	0.0404911	43
TraesKN7A01HG29840	TraesCS7A02G317700	CEL2	Endoglucanase 1	spikelet.fertileNumber	1.2878	1.24629	0.969642	0.33749	3.97942	0.182403	34	3.09009	34	0.00302517	22
TraesKN7A01HG36860	TraesCS7A02G389100		Ypt/Rab-GAP domain of gyp1p superfamily protein	spikelet.fertileNumber	1.64006	2.03551	0.920173	1.14696	1.58576	2.01512	59	0.96689	125	0.979297	123.5
TraesKN7B01HG03220	TraesCS7B02G028500	CLF	Histone-lysine N-methyltransferase CLF	spikelet.fertileNumber	0.61002	0.450792	0.498502	0.542493	0.739229	0.778747	83	1.21181	98	0.0599055	49.5
TraesKN7B01HG09930	TraesCS7B02G091900		*	spikelet.fertileNumber	0	0	0	0	0	0	143.5	NA	156	NA	156
TraesKN7B01HG14710	TraesCS7B02G193800	DGAT2	Diacylglycerol O-acyltransferase 2	spikelet.fertileNumber	5.00581	5.50254	1.82836	1.33026	2.02182	11.0925	54	0.403895	43	0.0196627	35
TraesKN7B01HG17940	TraesCS7B02G250100LC		*	spikelet.fertileNumber	3.60874	3.82178	3.37523	3.07475	4.20374	3.46669	32	1.16488	104	0.199194	75.5
TraesKN7B01HG18320	*		ARM repeat superfamily protein	spikelet.fertileNumber	8.13442	7.6665	17.8145	5.56088	9.12888	4.9466	17	1.12225	113	0.156221	71
TraesKN7B01HG30290	TraesCS7B02G267900	TMKL1	Putative kinase-like protein TMKL1	spikelet.fertileNumber	0	0	0	0	0	0	143.5	NA	157	NA	157
TraesKN7B01HG31910	TraesCS7B02G485500LC		*	spikelet.fertileNumber	0	0	0	0	0	0	143.5	NA	158	NA	158
TraesKN7D01HG09210	TraesCS7D02G091800		*	spikelet.fertileNumber	1.0905	0.259487	1.91405	0.904539	2.40395	0.664113	45	2.20445	47	0.000151846	7
TraesKN7D01HG12220	TraesCS7D02G150410LC		*	spikelet.fertileNumber	0	0	0	0	0	0	143.5	NA	159	NA	159
TraesKN7D01HG17630	TraesCS7D02G213500LC		*	spikelet.fertileNumber	0	0	0	0	0	0	143.5	NA	160	NA	160
TraesKN7D01HG21150	TraesCS7D02G201200		*	spikelet.fertileNumber	0.0398761	0.159505	0	0	0	0	143.5	0	NA	0.0787689	57
TraesKN7D01HG23870	TraesCS7D02G276900LC		*	spikelet.fertileNumber	47.3702	0.0580202	1.09872	225.048	24.1365	1.98488	6	0.50953	52	0.957731	122
TraesKN7D01HG24450	TraesCS7D02G231600		*	spikelet.fertileNumber	3.41228	2.87029	1.77168	1.80646	4.22508	5.36933	31	1.2382	96	0.0861067	59
TraesKN7D01HG45640	TraesCS7D02G421700		*	spikelet.fertileNumber	2.612	1.90146	3.04985	1.97019	3.52632	2.89924	35	1.35005	85	0.00227443	20
TraesKN7D01HG47230	TraesCS7D02G435100	HCC1	Protein SCO1 homolog 1%2C mitochondrial	spikelet.fertileNumber	2.33903	2.8558	2.80048	2.32978	2.57145	1.42415	42	1.09937	118	0.466097	100
TraesKN7D01HG50820	TraesCS7D02G469600	AZI1	pEARLI1-like lipid transfer protein 1	spikelet.fertileNumber	2.11544	8.45251	0	0	0	0.0092389	143.5	0	NA	0.0502751	46
TraesKN1A01HG15960	TraesCS1A02G164900	AGAL1	Alpha-galactosidase 1	spikelet.infertileNumber	8.08886	18.7525	0.20366	16.9556	0.577722	0.351147	66	0.0714219	15	0.00945275	28
TraesKN1A01HG27730	TraesCS1A02G377700LC		Ribonuclease H-like superfamily protein	spikelet.infertileNumber	0	0	0	0	0	0	109	NA	104	NA	96
TraesKN1A01HG35600	TraesCS1A02G365800	FPS1	Farnesyl pyrophosphate synthase 1%2C mitochondrial	spikelet.infertileNumber	13.0639	14.2317	15.6375	5.28636	10.7129	18.2057	10	0.820039	76	0.172514	57
TraesKN1A01HG36590	TraesCS1A02G405000	RL1	Protein RADIALIS-like 1	spikelet.infertileNumber	0.194152	0	0	0.528492	0.499135	0.00588738	69	2.57085	31	0.162601	55
TraesKN1A01HG36900	TraesCS1A02G402000		*	spikelet.infertileNumber	0.917172	0.494321	0.632234	0.375675	0.786913	1.98631	63	0.857978	84	0.696836	88
TraesKN1A01HG40910	TraesCS1A02G420600		*	spikelet.infertileNumber	0.97416	3.27563	0.242075	0.226327	0.218941	0.166019	74	0.224748	20	0.19555	62
TraesKN1B01HG14220	*	LIG1	DNA ligase 1	spikelet.infertileNumber	2.62472	2.53347	1.89399	1.26893	6.10483	1.48809	23	2.3259	35	0.000175354	8.5
TraesKN1B01HG15610	*		*	spikelet.infertileNumber	1.21983	1.5743	0.618698	0.69382	1.85511	1.08396	41	1.5208	53	5.14e-05	7
TraesKN1B01HG19670	TraesCS1B02G233700		PLAC8 family protein	spikelet.infertileNumber	1.35668	0.088289	0.100766	0.022873	0.555424	4.85434	67	0.409398	33	0.327301	71
TraesKN1B01HG23530	*		*	spikelet.infertileNumber	0	0	0	0	0	0	109	NA	105	NA	97
TraesKN1B01HG23990	TraesCS1B02G274200	GA20OX2	Gibberellin 20 oxidase 2	spikelet.infertileNumber	0.329142	0.0520171	0.118031	0.174612	0.791431	0.481004	62	2.40453	34	0.00727653	26
TraesKN1D01HG18770	TraesCS1D02G177700		*	spikelet.infertileNumber	15.4508	8.32511	38.724	21.3778	13.0791	8.27353	6	0.846498	83	0.735683	89
TraesKN1D01HG20780	TraesCS1D02G201200	NPF8.3	Protein NRT1/ PTR FAMILY 8.3	spikelet.infertileNumber	16.8774	19.9223	8.7703	1.8916	10.8308	33.6604	9	0.641734	52	0.585138	82
TraesKN1D01HG26100	TraesCS1D02G255200		Ubiquitin-associated/translation elongation factor EF1B protein	spikelet.infertileNumber	6.07266	7.40207	5.40388	4.40652	6.97184	5.65285	21	1.14807	88	0.091229	47
TraesKN1D01HG32480	TraesCS1D02G315700		ribosomal protein L11 methyltransferase-related	spikelet.infertileNumber	2.51402	0.440255	2.40451	5.90151	4.08325	0.924987	32	1.62419	48	0.00794008	27
TraesKN2A01HG11970	TraesCS2A02G134000		Protein of unknown function (DUF288)	spikelet.infertileNumber	13.4133	1.76036	14.4346	35.6796	21.5017	1.7894	3	1.60302	49	0.00552623	22.5
TraesKN2A01HG40770	TraesCS2A02G414600	CCD7	carotenoid cleavage dioxygenase 7	spikelet.infertileNumber	0.0995796	0.145263	0.195703	0.0603482	0.0823215	0.0482015	78	0.82669	78	0.926172	93
TraesKN2A01HG42670	TraesCS2A02G433700	XTH16	Probable xyloglucan endotransglucosylase/hydrolase protein 16	spikelet.infertileNumber	1.50554	6.01495	0	0.00961519	0	0	109	0	NA	0.0397834	41
TraesKN2A01HG43930	TraesCS2A02G607000LC	PUB30	U-box domain-containing protein 30	spikelet.infertileNumber	0.101515	0.044661	0.0368998	0.349469	0.0771128	0.0230139	81	0.759618	68	0.653627	85
TraesKN2A01HG43940	TraesCS2A02G448100		*	spikelet.infertileNumber	0.00375838	0	0	0	0.00531586	0.0110466	94	1.4144	58	NA	98
TraesKN2A01HG45840	TraesCS2A02G467700	GLO5	Peroxisomal (S)-2-hydroxy-acid oxidase GLO5	spikelet.infertileNumber	2.75751	4.16306	0.807164	1.54529	0.959546	4.58477	54	0.347976	24	0.000938844	13
TraesKN2A01HG47610	TraesCS2A02G487800		*	spikelet.infertileNumber	0.805344	1.46304	0.0560554	1.06349	0.935143	0.231332	55	1.16117	85	0.404064	72
TraesKN2B01HG10920	*		Serpin-ZX	spikelet.infertileNumber	0.0117898	0	0.0038245	0.0438569	0.0164724	0	89	1.39717	61	0.0167956	33
TraesKN2B01HG11720	TraesCS2B02G124200		WEB family protein At2g38370	spikelet.infertileNumber	3.64893	3.49434	2.88413	1.88187	9.82164	0.881691	12	2.69165	28	0.0200672	34
TraesKN2B01HG12020	TraesCS2B02G127400		*	spikelet.infertileNumber	0	0	0	0	0	0	109	NA	106	NA	99
TraesKN2B01HG27580	TraesCS2B02G272600		*	spikelet.infertileNumber	1.34055	1.94695	1.01957	0.768361	1.42765	1.25846	45	1.06497	98	0.434647	74
TraesKN2B01HG28780	TraesCS2B02G281200		unknown protein%3B BEST Arabidopsis thaliana protein match is: unknown protein (TAIR:AT1G74160.1)%3B Has 1987 Blast hits to 1263 proteins in 207 species: Archae - 0%3B Bacteria - 172%3B Metazoa - 665%3B Fungi - 149%3B Plants - 271%3B Viruses - 6%3B Other Eukaryotes /.../ (source: NCBI BLink).	spikelet.infertileNumber	4.52203	5.38001	7.12098	1.64918	8.08694	1.8455	16	1.78834	47	0.00183965	19
TraesKN2B01HG33340	TraesCS2B02G510400LC		*	spikelet.infertileNumber	1.1887	0.630635	0.407506	3.86443	0.919709	0.332322	56	0.773707	70	0.567331	80
TraesKN2B01HG51120	TraesCS2B02G501700	CYS5	Cysteine proteinase inhibitor 5	spikelet.infertileNumber	0	0	0	0	0	0	109	NA	107	NA	100
TraesKN2D01HG00770	TraesCS2D02G006900	CYP71B2	Cytochrome P450 71B2	spikelet.infertileNumber	0.913573	0	2.77893	0.562516	2.24107	0.162136	37	2.45309	32	0.00105796	15
TraesKN2D01HG04290	TraesCS2D02G038300LC		*	spikelet.infertileNumber	1.18765	4.74655	0	0	0.00539281	0	93	0.00454075	11	0.281816	69
TraesKN2D01HG15020	TraesCS2D02G148200	GAMMACA2	Gamma carbonic anhydrase 2%2C mitochondrial	spikelet.infertileNumber	27.5989	37.1885	30.5108	16.537	31.9609	21.5782	2	1.15805	86	0.621483	84
TraesKN2D01HG17670	TraesCS2D02G174300		Ankyrin repeat family protein	spikelet.infertileNumber	5.59084	8.14807	5.99396	3.6759	4.88397	4.7984	28	0.873567	89	0.404416	73
TraesKN2D01HG19010	TraesCS2D02G186200		*	spikelet.infertileNumber	0.0030084	0.0068749	0	0.00687828	0	0	109	0	NA	NA	101
TraesKN2D01HG19830	TraesCS2D02G209700LC	FH6	Formin-like protein 6	spikelet.infertileNumber	1.95355	1.55819	3.28537	2.2636	2.30783	1.18475	36	1.18135	82	0.466097	75
TraesKN2D01HG26560	TraesCS2D02G253100	FDM1	Factor of DNA methylation 1	spikelet.infertileNumber	0.732066	0.00383101	0.191326	0.0443008	1.39741	1.74749	49	1.90886	44	0.0017519	18
TraesKN2D01HG51650	TraesCS2D02G481600	BAN	Anthocyanidin reductase	spikelet.infertileNumber	0.392661	0.806907	0.062119	0.0308604	0.0249178	0.690845	87	0.0634588	14	0.000685889	12
TraesKN2D01HG53110	*	FDM2	Factor of DNA methylation 2	spikelet.infertileNumber	0.770741	0.189658	1.27496	0.817002	1.48654	0.52817	44	1.92871	43	0.000348023	10
TraesKN3A01HG12210	TraesCS3A02G150100LC		*	spikelet.infertileNumber	0	0	0	0	0	0	109	NA	108	NA	102
TraesKN3A01HG25330	TraesCS3A02G236100		*	spikelet.infertileNumber	1.04773	0.213934	0.876071	0.482906	2.72032	1.13652	33	2.5964	30	6.66e-06	3.5
TraesKN3A01HG42580	*		SET domain-containing protein	spikelet.infertileNumber	1.0411	1.01861	1.50473	0.753266	1.35293	0.813788	50	1.29952	69	0.0812107	46
TraesKN3A01HG48780	TraesCS3A02G469900		*	spikelet.infertileNumber	17.4005	69.5037	0.00703098	0	0.126581	0	76	0.00727458	12	0.950724	94
TraesKN3A01HG49530	TraesCS3A02G640900LC		TTF-type zinc finger protein with HAT dimerisation domain	spikelet.infertileNumber	0	0	0	0	0	0	109	NA	109	NA	103
TraesKN3B01HG15640	TraesCS3B02G240900LC	LEA14	Probable desiccation-related protein LEA14	spikelet.infertileNumber	0	0	0	0	0	0	109	NA	110	NA	104
TraesKN3B01HG33740	TraesCS3B02G532300LC		*	spikelet.infertileNumber	0.745286	0.271206	1.06987	1.30231	1.41137	0.139747	48	1.89372	45	0.00126903	16
TraesKN3B01HG37270	TraesCS3B02G385000		Coatomer subunit delta	spikelet.infertileNumber	2.67626	1.61963	2.23078	4.61177	2.20706	2.8559	39	0.824682	77	0.815275	90
TraesKN3B01HG50630	*	BSMT1	Salicylate/benzoate carboxyl methyltransferase	spikelet.infertileNumber	0.680218	1.29667	0.442357	0.245523	0.811885	0.409964	61	1.19357	80	0.14851	52.5
TraesKN3D01HG00020	TraesCS3D02G014500		Protein kinase superfamily protein	spikelet.infertileNumber	2.2856	0.0754102	0.317905	11.0176	0.815455	0.0332669	59	0.356779	26	0.0606657	44
TraesKN3D01HG09380	TraesCS3D02G107700	IQD6	IQ-domain 6	spikelet.infertileNumber	1.88239	1.91446	1.63223	0.891333	5.05362	0.340274	27	2.68468	29	0.0139377	32
TraesKN3D01HG21390	TraesCS3D02G213200	VHA-D2	V-type proton ATPase subunit d2	spikelet.infertileNumber	18.5871	29.0674	24.5392	16.0372	14.7015	9.95716	5	0.790956	72	0.189996	60
TraesKN3D01HG26680	TraesCS3D02G351500LC	FRS5	Protein FAR1-RELATED SEQUENCE 5	spikelet.infertileNumber	0	0	0	0	0	0	109	NA	111	NA	105
TraesKN3D01HG36680	*	MYB109	myb domain protein 109	spikelet.infertileNumber	0.610471	0.658504	0.822831	0.483369	0.862593	0.362493	58	1.413	59	0.0285379	37.5
TraesKN3D01HG41960	TraesCS3D02G407900	TEL1	terminal EAR1-like 1	spikelet.infertileNumber	0.18508	0.235847	0.0629655	0.0287754	0.364611	0.17795	72	1.97002	41	0.130257	50
TraesKN3D01HG43670	TraesCS3D02G427000		Protein of unknown function (DUF 3339)	spikelet.infertileNumber	0	0	0	0	0	0	109	NA	112	NA	106
TraesKN3D01HG46760	TraesCS3D02G456000	GRXC12	Putative glutaredoxin-C12	spikelet.infertileNumber	0.0813984	0.17286	0.0762471	0.0208666	0.0791154	0.0396238	80	0.971953	102	0.261367	67
TraesKN3D01HG50880	TraesCS3D02G497800		Eukaryotic aspartyl protease family protein	spikelet.infertileNumber	0.389957	0.707887	0.26454	0.0980337	0.285607	0.431941	73	0.732407	65	0.872132	92
TraesKN3D01HG53360	*	SDC	Serine decarboxylase	spikelet.infertileNumber	0.00050832	0	0	0	0.00271104	0	95	5.33333	19	NA	107
TraesKN3D01HG54900	TraesCS3D02G534200	GAMMA-VPE	Vacuolar-processing enzyme gamma-isozyme	spikelet.infertileNumber	4.83076	2.96177	2.21037	1.99396	4.57671	10.3281	29	0.94741	99	0.260973	66
TraesKN4A01HG04010	*		*	spikelet.infertileNumber	0.0249788	0	0	0	0.13322	0	75	5.33333	18	1.35e-06	2
TraesKN4A01HG18450	TraesCS4A02G185200	UBL5	Ubiquitin-like protein 5	spikelet.infertileNumber	0	0	0	0	0	0	109	NA	113	NA	108
TraesKN4A01HG23970	TraesCS4A02G235900		Serpin-ZX	spikelet.infertileNumber	0.497241	0.040678	0.121579	0.0218997	0.0817177	1.80978	79	0.164342	17	0.488834	76
TraesKN4B01HG04090	TraesCS4B02G039300	ETR1	Ethylene receptor 1	spikelet.infertileNumber	10.1479	12.729	11.2592	7.56704	10.6384	8.57886	11	1.04834	100	0.855829	91
TraesKN4B01HG11090	TraesCS4B02G127300LC		unknown protein%3B Has 286 Blast hits to 266 proteins in 81 species: Archae - 2%3B Bacteria - 25%3B Metazoa - 90%3B Fungi - 19%3B Plants - 78%3B Viruses - 4%3B Other Eukaryotes - 68 (source: NCBI BLink).	spikelet.infertileNumber	0.964965	1.53956	1.96034	0.345516	1.11572	0.244207	53	1.15622	87	0.141082	51
TraesKN4B01HG11100	TraesCS4B02G101100		leucine-rich repeat transmembrane protein kinase family protein	spikelet.infertileNumber	0.247236	0.195214	0.0856096	0.19038	0.490053	0.2406	70	1.98213	40	0.000400716	11
TraesKN4B01HG13760	*		O-fucosyltransferase family protein	spikelet.infertileNumber	8.99025	8.63176	6.6019	11.4864	12.3618	6.14214	7	1.37502	64	0.00341888	21
TraesKN4B01HG38970	TraesCS4B02G348600	PAP27	Probable inactive purple acid phosphatase 27	spikelet.infertileNumber	1.1214	4.19493	0.0401212	0.188989	0.0153599	0.117336	90	0.0136971	13	0.00653469	24
TraesKN4B01HG39420	TraesCS4B02G562400LC		*	spikelet.infertileNumber	0	0	0	0	0	0	109	NA	114	NA	109
TraesKN4D01HG03110	TraesCS4D02G030000		Protein of unknown function%2C DUF538	spikelet.infertileNumber	0.000930668	0	0	0	0	0.00372267	109	0	NA	NA	110
TraesKN4D01HG10450	TraesCS4D02G101200		*	spikelet.infertileNumber	0.0789626	0	0	0	0.00811485	0.309764	92	0.102768	16	0.66701	87
TraesKN4D01HG16030	*		Protein kinase superfamily protein	spikelet.infertileNumber	3.03193	2.85597	3.14102	1.40592	4.52905	3.25003	31	1.49378	55	0.0329113	39
TraesKN4D01HG23320	TraesCS4D02G212500	HSP17.6C	17.6 kDa class I heat shock protein 3	spikelet.infertileNumber	27.5972	0.0148395	0.00555968	0	0.0259281	110.352	86	0.000939519	8	0.218569	65
TraesKN4D01HG32720	TraesCS4D02G304800		*	spikelet.infertileNumber	1.01845	1.5644	0.499124	0.729034	1.15714	0.845203	52	1.13618	90	0.585138	82
TraesKN4D01HG34530	TraesCS4D02G325100		*	spikelet.infertileNumber	0.0464486	0	0	0	0	0.185794	109	0	NA	0.182272	58
TraesKN5A01HG02950	*		*	spikelet.infertileNumber	1.65978	1.72711	1.31119	1.21906	2.34264	1.58515	35	1.41141	60	6.66e-06	3.5
TraesKN5A01HG11970	TraesCS5A02G117900		*	spikelet.infertileNumber	0	0	0	0	0	0	109	NA	115	NA	111
TraesKN5A01HG19830	*		*	spikelet.infertileNumber	27.5041	14.2657	40.4428	45.9943	37.4326	12.959	1	1.36098	66	0.0212234	35
TraesKN5A01HG39650	TraesCS5A02G393500		*	spikelet.infertileNumber	0.494498	0.139766	0.317417	0.325803	0.553515	1.02003	68	1.11935	93	0.0369075	40
TraesKN5A01HG49030	TraesCS5A02G651600LC		*	spikelet.infertileNumber	0	0	0	0	0	0	109	NA	116	NA	112
TraesKN5A01HG51440	TraesCS5A02G510200	SMT1	Cycloartenol-C-24-methyltransferase	spikelet.infertileNumber	10.1622	9.82353	21.2031	8.13339	9.30666	7.14382	13	0.915809	96	0.658741	86
TraesKN5B01HG02950	TraesCS5B02G026900		*	spikelet.infertileNumber	1.46003	1.80618	0.706724	0.747857	1.83177	1.74585	42	1.25461	73	0.108015	49
TraesKN5B01HG15090	TraesCS5B02G236000LC	CCDA	Cytochrome c-type biogenesis ccda-like chloroplastic protein	spikelet.infertileNumber	1.50095	0.156413	1.01893	5.13576	1.49443	0.365272	43	0.99566	103	0.0494345	42
TraesKN5B01HG15840	TraesCS5B02G140300	CYCD4-1	Cyclin-D4-1	spikelet.infertileNumber	8.3288	8.01748	8.32667	11.3894	11.5413	3.93636	8	1.38571	63	0.00132348	17
TraesKN5B01HG40090	TraesCS5B02G379900		Eukaryotic aspartyl protease family protein	spikelet.infertileNumber	2.84201	0.899723	5.14663	0.297659	8.74471	1.11323	15	3.07694	23	0.00259492	20
TraesKN5B01HG40670	*	PRA1B4	PRA1 family protein B4	spikelet.infertileNumber	0	0	0	0	0	0	109	NA	117	NA	113
TraesKN5B01HG41680	TraesCS5B02G396500		*	spikelet.infertileNumber	4.72918	5.41364	3.05562	3.21311	5.79619	5.2183	25	1.22562	75	0.0285379	37.5
TraesKN5D01HG10070	TraesCS5D02G096300		GDSL esterase/lipase At3g50400	spikelet.infertileNumber	4.80156	5.83083	6.46989	5.76475	5.2637	1.86915	26	1.09625	95	0.549779	78.5
TraesKN5D01HG45210	TraesCS5D02G435500	CXE15	Probable carboxylesterase 15	spikelet.infertileNumber	0.0730081	0.0592428	0.161193	0.116348	0.0357085	0.0381511	84	0.489104	39	0.163619	56
TraesKN6A01HG19220	TraesCS6A02G295600LC		*	spikelet.infertileNumber	0	0	0	0	0	0	109	NA	118	NA	114
TraesKN6A01HG42620	*	SHH2	Protein SAWADEE HOMEODOMAIN HOMOLOG 2	spikelet.infertileNumber	6.11991	0.0954948	0	0.00516406	0.0118272	24.3714	91	0.00193258	10	0.0804897	45
TraesKN6B01HG02280	TraesCS6B02G054100LC		*	spikelet.infertileNumber	0.013957	0.00554958	0.045367	0.00204016	0.0322556	0.00187296	85	2.31107	36	0.00713186	25
TraesKN6B01HG05470	TraesCS6B02G072300	AHL20	AT-hook motif nuclear-localized protein 20	spikelet.infertileNumber	1.55144	5.58258	0.106575	0	0.729605	0.0226756	64	0.470277	37	0.104247	48
TraesKN6B01HG07040	TraesCS6B02G088900	KIC	Calcium-binding protein KIC	spikelet.infertileNumber	0	0	0	0	0	0	109	NA	119	NA	115
TraesKN6B01HG07600	TraesCS6B02G095300		*	spikelet.infertileNumber	2.90765	2.04753	2.34628	1.3381	4.54038	4.00107	30	1.56153	51	0.0010544	14
TraesKN6B01HG34930	TraesCS6B02G345300	CYCD4-1	Cyclin-D4-1	spikelet.infertileNumber	7.2168	8.11525	5.51458	2.66056	5.98019	11.5141	24	0.828648	79	0.199194	63
TraesKN6B01HG39510	TraesCS6B02G388500	COX17-1	Cytochrome c oxidase copper chaperone 1	spikelet.infertileNumber	1.24206	1.6924	1.25569	1.15989	1.27913	0.818737	51	1.02984	101	0.549779	78.5
TraesKN6B01HG42550	TraesCS6B02G419500		*	spikelet.infertileNumber	0	0	0	0	0	0	109	NA	120	NA	116
TraesKN6B01HG44440	*	WBC30	Putative white-brown complex homolog protein 30	spikelet.infertileNumber	0.681895	0.701867	0.549059	0.753842	0.813373	0.575771	60	1.19281	81	0.14851	52.5
TraesKN6B01HG45320	TraesCS6B02G447700	DVR	Divinyl chlorophyllide a 8-vinyl-reductase%2C chloroplastic	spikelet.infertileNumber	0	0	0	0	0	0	109	NA	121	NA	117
TraesKN6D01HG05810	TraesCS6D02G059400		*	spikelet.infertileNumber	1.10852	0.185864	0.374799	0.236613	1.42154	2.81719	46	1.28238	71	0.0599055	43
TraesKN6D01HG08240	*		*	spikelet.infertileNumber	0.00163845	0	0	0	0	0.00655381	109	0	NA	NA	118
TraesKN6D01HG12320	TraesCS6D02G114000		*	spikelet.infertileNumber	0.655056	0.13178	0.615578	0.199857	1.87815	0.622153	40	2.86715	25	1.66e-05	6
TraesKN6D01HG21770	TraesCS6D02G196400		Pentatricopeptide repeat-containing protein At3g04130%2C mitochondrial	spikelet.infertileNumber	0.999674	0.980242	0.8604	0.793132	1.41423	0.932731	47	1.41469	57	0.00552623	22.5
TraesKN6D01HG32000	TraesCS6D02G289600	ATJ16	Chaperone protein dnaJ 16	spikelet.infertileNumber	4.48085	3.77553	8.59448	3.77861	6.63896	2.03744	22	1.48163	56	0.0112045	30
TraesKN6D01HG39350	TraesCS6D02G362700		Ypt/Rab-GAP domain of gyp1p superfamily protein	spikelet.infertileNumber	1.21427	1.65013	0.617477	0.436054	0.895038	1.89989	57	0.7371	67	0.208701	64
TraesKN7A01HG25030	TraesCS7A02G271600		Chaperone DnaJ-domain superfamily protein	spikelet.infertileNumber	2.66817	1.22649	5.32015	3.47026	2.48452	2.32001	34	0.931172	97	1	95
TraesKN7A01HG28490	*	LTA3	Dihydrolipoyllysine-residue acetyltransferase component 1 of pyruvate dehydrogenase complex%2C mitochondrial	spikelet.infertileNumber	7.27575	11.9384	8.10414	5.15346	8.02438	3.22916	17	1.10289	94	0.272391	68
TraesKN7A01HG38220	TraesCS7A02G403000		*	spikelet.infertileNumber	6.92961	8.57637	4.93134	5.58575	7.80352	6.63445	19	1.12611	91	0.585138	82
TraesKN7A01HG46680	TraesCS7A02G486800		endonuclease V family protein	spikelet.infertileNumber	0.790992	0.978794	0.404303	0.575675	0.639531	1.07162	65	0.808518	74	0.189996	60
TraesKN7B01HG02720	TraesCS7B02G038500LC		*	spikelet.infertileNumber	0.0100858	0.0337944	0	0.00873169	0	0	109	0	NA	NA	119
TraesKN7B01HG15700	*		*	spikelet.infertileNumber	0.0106035	0	0	0.0100621	0.04649	0	83	4.3844	21	8.37e-06	5
TraesKN7B01HG18320	*		ARM repeat superfamily protein	spikelet.infertileNumber	8.13442	7.6665	17.8145	5.56088	9.12888	4.9466	14	1.12225	92	0.156221	54
TraesKN7B01HG24690	TraesCS7B02G216600	CSN3	COP9 signalosome complex subunit 3	spikelet.infertileNumber	5.243	5.01591	4.13432	4.84544	7.86399	4.35685	18	1.4999	54	0.000175354	8.5
TraesKN7B01HG31490	*		*	spikelet.infertileNumber	0.24973	0.276061	0	0.295985	0.482577	0.138939	71	1.93239	42	0.525172	77
TraesKN7B01HG32490	TraesCS7B02G289200	PIFI	post-illumination chlorophyll fluorescence increase	spikelet.infertileNumber	27.6023	0.142681	4.75678	121.57	19.9107	1.77785	4	0.721341	62	0.189996	60
TraesKN7B01HG33950	TraesCS7B02G304000		*	spikelet.infertileNumber	0.709269	0.0959809	0.593939	0.828421	2.22675	0.152751	38	3.13949	22	1.65e-07	1
TraesKN7B01HG35730	TraesCS7B02G321700		PA-domain containing subtilase family protein	spikelet.infertileNumber	3.9024	2.18482	7.49005	2.84406	7.20108	2.14592	20	1.84529	46	0.0121792	31
TraesKN7D01HG00400	TraesCS7D02G005300LC		*	spikelet.infertileNumber	0.147835	0	0.0637174	0.650396	0.0927337	0.0021359	77	0.627277	50	0.0237759	36
TraesKN7D01HG13800	TraesCS7D02G136700	WAK3	Wall-associated receptor kinase 3	spikelet.infertileNumber	1.09451	4.34053	0	0.0280409	0.00153093	0.0153449	96	0.00139873	9	0.0111914	29
TraesKN7D01HG19720	TraesCS7D02G187800		*	spikelet.infertileNumber	0.00927226	0.00875329	0.0102798	0	0.0195076	0.00856512	88	2.10387	38	NA	120
TraesKN7D01HG55970	TraesCS7D02G516800	ATJ11	Chaperone protein dnaJ 11%2C chloroplastic	spikelet.infertileNumber	0.00179975	0.00719899	0	0	0	0	109	0	NA	NA	121
TraesKN7D01HG55980	*		*	spikelet.infertileNumber	0.178843	0.254863	0.00509836	0.545943	0.0646671	0	82	0.361587	27	0.321955	70
TraesKN1A01HG16290	TraesCS1A02G168600		Calcium uniporter protein 2%2C mitochondrial	spikelet.number	18.3921	24.2562	15.4284	13.4009	18.4552	17.7058	13	1.00343	124	0.835499	106
TraesKN1A01HG16610	TraesCS1A02G171800		*	spikelet.number	0.316425	0	0.963423	0.0345076	0.932429	0.0587884	75	2.94676	29	0.000152426	8
TraesKN1A01HG19850	TraesCS1A02G206400		Pollen Ole e 1 allergen and extensin family protein	spikelet.number	1.62787	2.7988	0.991785	0.979713	1.53326	1.33206	66	0.941879	109	0.585138	95
TraesKN1A01HG24140	TraesCS1A02G251800		Mitochondrial transcription termination factor family protein	spikelet.number	2.05108	3.15688	0.830058	1.63183	2.0695	1.85641	57	1.00898	123	0.896753	109.5
TraesKN1A01HG24520	TraesCS1A02G256000		unknown protein%3B FUNCTIONS IN: molecular_function unknown%3B INVOLVED IN: biological_process unknown%3B LOCATED IN: endomembrane system%3B BEST Arabidopsis thaliana protein match is: unknown protein (TAIR:AT3G17350.1)%3B Has 300 Blast hits to 300 proteins i /.../pecies: Archae - 0%3B Bacteria - 0%3B Metazoa - 0%3B Fungi - 0%3B Plants - 300%3B Viruses - 0%3B Other Eukaryotes - 0 (source: NCBI BL…	spikelet.number	1.20988	2.26632	1.57737	0.993429	1.2282	0.118306	71	1.01514	121	0.355213	81
TraesKN1A01HG27470	TraesCS1A02G285100		*	spikelet.number	0.0386108	0	0.0422189	0	0.177778	0	98	4.60437	17	0.000227484	10
TraesKN1B01HG06140	*		unknown protein%3B BEST Arabidopsis thaliana protein match is: unknown protein (TAIR:AT3G05830.1)%3B Has 35333 Blast hits to 34131 proteins in 2444 species: Archae - 798%3B Bacteria - 22429%3B Metazoa - 974%3B Fungi - 991%3B Plants - 531%3B Viruses - 0%3B Other Euk /.../s - 9610 (source: NCBI BLink).	spikelet.number	1.51236	1.59275	0.859013	0.919615	2.49173	1.46866	51	1.64758	56	0.189996	65
TraesKN1B01HG26790	*		Histone H4	spikelet.number	1.20069	0.963895	2.51393	0.852691	1.35557	0.925715	68	1.12899	100	0.14851	61
TraesKN1B01HG27040	*		*	spikelet.number	2.24232	2.09116	1.42109	0.642506	3.02752	3.41508	49	1.35017	72	0.0599055	47.5
TraesKN1B01HG36460	*		*	spikelet.number	0.24062	0.00414053	0	0	0.142517	0.851454	100	0.592288	54	0.323542	75
TraesKN1B01HG40180	*		*	spikelet.number	0	0	0	0	0	0	135	NA	125	NA	117
TraesKN1D01HG10370	TraesCS1D02G136100LC		unknown protein%3B BEST Arabidopsis thaliana protein match is: unknown protein (TAIR:AT5G28730.1)%3B Has 924 Blast hits to 912 proteins in 109 species: Archae - 0%3B Bacteria - 0%3B Metazoa - 222%3B Fungi - 31%3B Plants - 661%3B Viruses - 0%3B Other Eukaryotes - 10 /.../ce: NCBI BLink).	spikelet.number	0	0	0	0	0	0	135	NA	126	NA	118
TraesKN1D01HG15680	TraesCS1D02G148500	emb2768	Tyrosyl-tRNA synthetase%2C class Ib%2C bacterial/mitochondrial	spikelet.number	0	0	0	0	0	0	135	NA	127	NA	119
TraesKN1D01HG29280	TraesCS1D02G285700		*	spikelet.number	0	0	0	0	0	0	135	NA	128	NA	120
TraesKN1D01HG32240	TraesCS1D02G430000LC		*	spikelet.number	0.0436215	0.0179138	0.0352904	0.0887539	0.0767593	0.0147919	103	1.75967	48	0.351222	80
TraesKN2A01HG00970	TraesCS2A02G013600		*	spikelet.number	0.440303	0.0053638	1.12273	0.60338	0.792013	0.14794	79	1.79879	47	0.0527531	45
TraesKN2A01HG22600	*	FRS6	Protein FAR1-RELATED SEQUENCE 6	spikelet.number	0	0	0	0	0	0	135	NA	129	NA	121
TraesKN2A01HG30950	TraesCS2A02G315100	LOX3	Lipoxygenase 3%2C chloroplastic	spikelet.number	9.08327	8.27949	7.25603	10.4522	6.38586	11.797	27	0.703036	66	0.141082	57.5
TraesKN2A01HG32650	*		*	spikelet.number	1.19366	0.21859	0.910194	0.332952	4.7285	0.304856	36	3.96135	20	8.35e-09	1
TraesKN2A01HG38530	TraesCS2A02G391700	GATA26	GATA transcription factor 26	spikelet.number	2.29729	6.27814	0.632452	1.42164	1.08087	0.717923	73	0.470499	37	0.677689	100
TraesKN2A01HG44480	TraesCS2A02G452700		Plant invertase/pectin methylesterase inhibitor superfamily protein	spikelet.number	0	0	0	0	0	0	135	NA	130	NA	122
TraesKN2A01HG52450	*		*	spikelet.number	0.0644326	0.247624	0.011697	0.00150567	0.00131471	0.00214221	119	0.0204045	12	0.107994	54.5
TraesKN2B01HG06290	TraesCS2B02G085400LC		*	spikelet.number	0.504915	0	0.765226	0.0378979	1.98713	0.118277	61	3.93557	22	0.000995528	15
TraesKN2B01HG07280	*		*	spikelet.number	0	0	0	0	0	0	135	NA	131	NA	123
TraesKN2B01HG16310	TraesCS2B02G236100LC		*	spikelet.number	2.1104	0.1425	0.952975	0.0337012	2.30847	6.066	53	1.09385	106	0.000235827	11
TraesKN2B01HG23750	TraesCS2B02G237200	VHA-H	V-type proton ATPase subunit H	spikelet.number	28.7141	44.8617	46.2361	21.2472	21.8138	14.581	6	0.759687	79	0.450222	90
TraesKN2B01HG25780	TraesCS2B02G354700LC		*	spikelet.number	0	0	0	0	0	0	135	NA	132	NA	124
TraesKN2B01HG31820	TraesCS2B02G310100		late embryogenesis abundant protein-related / LEA protein-related	spikelet.number	5.15775	20.3673	0.204509	0.130165	0.0420719	0.0323265	105	0.00815702	10	0.445105	89
TraesKN2B01HG45250	TraesCS2B02G444000	EMB2217	Pentatricopeptide repeat-containing protein At1g79490%2C mitochondrial	spikelet.number	2.77693	2.3846	3.09803	2.74077	3.04729	2.83307	48	1.09736	104	0.12045	56
TraesKN2B01HG46130	*	LIG4	DNA ligase 4	spikelet.number	0	0	0	0	0	0	135	NA	133	NA	125
TraesKN2B01HG46470	TraesCS2B02G456700		GDSL esterase/lipase At1g09390	spikelet.number	1.1118	2.88718	0.0336771	1.00497	0.570753	0.361367	86	0.513362	42	0.146174	59
TraesKN2B01HG53000	TraesCS2B02G520300		Zinc finger CCCH domain-containing protein 6	spikelet.number	0.377397	0.53671	0.178709	0.313779	0.387749	0.357377	89	1.02743	114	0.958607	113
TraesKN2B01HG53050	TraesCS2B02G520800	OXS3	oxidative stress 3	spikelet.number	1.31195	1.35984	1.72689	1.12779	2.01732	0.665663	60	1.53765	59	0.000938844	14
TraesKN2B01HG56980	TraesCS2B02G560100	CSLA9	Glucomannan 4-beta-mannosyltransferase 9	spikelet.number	0	0	0	0	0	0	135	NA	134	NA	126
TraesKN2D01HG01980	TraesCS2D02G021300	UGT73B4	TBP-glycosyltransferase 73B4	spikelet.number	1.29064	0.0913498	1.99744	3.15349	1.63819	0.47875	63	1.26928	84	0.146272	60
TraesKN2D01HG02390	TraesCS2D02G025900		*	spikelet.number	0.00212408	0.00231875	0	0.00409657	0.00414018	0	115	1.94916	41	NA	127
TraesKN2D01HG08230	TraesCS2D02G086000	PDC1	Pyruvate decarboxylase 1	spikelet.number	0.525875	0.735496	0.547327	0.0570018	1.20656	0.14667	72	2.29438	34	0.979297	115
TraesKN2D01HG09520	TraesCS2D02G095800	GOLS2	Galactinol synthase 2	spikelet.number	20.5306	11.4875	3.01415	79.1882	12.0569	0.694217	17	0.587263	53	0.658741	99
TraesKN2D01HG20560	TraesCS2D02G200800		*	spikelet.number	0.00129643	0	0	0.00521321	0.00170107	0	118	1.31212	80	NA	128
TraesKN2D01HG26530	TraesCS2D02G252800	ERD4	CSC1-like protein ERD4	spikelet.number	8.66152	13.545	9.63862	8.24579	8.25384	3.90707	20	0.952931	111	0.876251	107.5
TraesKN2D01HG32620	TraesCS2D02G307900	ARR3	Two-component response regulator ARR3	spikelet.number	2.98018	1.71195	2.15513	7.17175	3.44151	1.17128	45	1.1548	96	0.0072649	26
TraesKN2D01HG32640	*	FRS11	Protein FAR1-RELATED SEQUENCE 11	spikelet.number	0	0	0	0	0	0	135	NA	135	NA	129
TraesKN2D01HG34520	TraesCS2D02G325900	RKL1	Probable inactive receptor kinase At1g48480	spikelet.number	2.69013	1.76207	2.7524	4.07357	5.47156	0.463389	32	2.03394	38	3.09e-05	5
TraesKN3A01HG06760	*		*	spikelet.number	1.29848	0.00692751	0.311719	2.94926	1.38423	1.78102	67	1.06604	108	0.288538	73
TraesKN3A01HG22220	TraesCS3A02G208400		unknown protein%3B FUNCTIONS IN: molecular_function unknown%3B INVOLVED IN: biological_process unknown%3B LOCATED IN: mitochondrion%2C plastid%3B EXPRESSED IN: 24 plant structures%3B EXPRESSED DURING: 13 growth stages%3B BEST Arabidopsis thaliana protein match is /.../own protein (TAIR:AT2G19530.1)%3B Has 63 Blast hits to 63 proteins in 14 species: Archae - 0%3B Bacteria - 0%3B Metazoa - 0%3B Fun…	spikelet.number	7.99354	9.25045	13.8612	6.88513	8.13917	4.52492	21	1.01822	117	0.640003	96.5
TraesKN3A01HG29220	TraesCS3A02G273200	ENODL1	early nodulin-like protein 1	spikelet.number	0.613959	0.00497713	0	0	0.545883	2.04145	87	0.88912	101	0.350949	79
TraesKN3A01HG31810	TraesCS3A02G302500		Protein of unknown function (DUF620)	spikelet.number	0.0541241	0.0167897	0.00536902	0	0.262696	0	93	4.85359	15	0.0673062	49
TraesKN3A01HG31820	TraesCS3A02G432700LC		*	spikelet.number	1.1561	0.793457	0.962712	0.464723	2.13557	1.39937	56	1.84722	45	0.00503268	22
TraesKN3A01HG36650	*		DNA glycosylase superfamily protein	spikelet.number	10.6842	14.2496	24.1463	1.34032	20.3717	0.129959	7	1.90672	43	0.426601	87
TraesKN3A01HG48790	TraesCS3A02G470100		*	spikelet.number	21.7193	86.8606	0	0	0.0221569	0	107	0.00102015	7	0.38335	83
TraesKN3A01HG52210	TraesCS3A02G673600LC		*	spikelet.number	0.0490768	0	0	0	0.223727	0.0285117	97	4.55872	18	0.0242896	34
TraesKN3B01HG09030	TraesCS3B02G112000	NET4B	Protein NETWORKED 4B	spikelet.number	10.0609	10.9258	14.2914	8.67775	9.89271	8.24423	19	0.983284	119	0.896753	109.5
TraesKN3B01HG14120	TraesCS3B02G163000	SAG12	Senescence-specific cysteine protease SAG12	spikelet.number	33.4355	133.028	0.00964878	0.00470979	0.00794092	0.69974	111	0.000237499	6	0.0453344	43
TraesKN3B01HG14900	TraesCS3B02G170500		Got1/Sft2-like vescicle transport protein family	spikelet.number	2.17384	3.01095	4.33319	1.53488	2.20703	0.711362	55	1.01527	120	0.640003	96.5
TraesKN3B01HG15710	TraesCS3B02G178200		P-loop containing nucleoside triphosphate hydrolases superfamily protein	spikelet.number	1.73964	0.0156185	0.0634167	0.0227334	0.27125	6.69074	92	0.155923	13	0.00550087	23
TraesKN3B01HG16370	TraesCS3B02G183400	CYCA1-1	Cyclin-A1-1	spikelet.number	3.45663	2.11814	6.68059	2.75688	7.34977	0.788098	25	2.12628	36	0.0352962	39
TraesKN3B01HG18500	*		*	spikelet.number	0.00212809	0	0	0.0027452	0	0.00645347	135	0	NA	NA	130
TraesKN3B01HG24130	TraesCS3B02G256100		Pentatricopeptide repeat-containing protein At5g12100%2C mitochondrial	spikelet.number	1.37219	1.30256	0.514698	0.88346	2.36463	1.4928	52	1.72325	49	2.16e-05	4
TraesKN3B01HG26450	*		*	spikelet.number	0.705577	0.00554043	0.769176	0.0336279	0.985933	1.66751	74	1.39734	68	0.000770398	13
TraesKN3B01HG36400	TraesCS3B02G562200LC		*	spikelet.number	0	0	0	0	0	0	135	NA	136	NA	131
TraesKN3B01HG44990	TraesCS3B02G668700LC		unknown protein%3B BEST Arabidopsis thaliana protein match is: unknown protein (TAIR:AT1G24380.1)%3B Has 283 Blast hits to 282 proteins in 34 species: Archae - 0%3B Bacteria - 19%3B Metazoa - 15%3B Fungi - 0%3B Plants - 234%3B Viruses - 0%3B Other Eukaryotes - 15 ( /.../: NCBI BLink).	spikelet.number	0	0	0	0	0	0	135	NA	137	NA	132
TraesKN3B01HG47600	TraesCS3B02G489500	FPF1	Flowering-promoting factor 1	spikelet.number	0.994578	1.434	0.838785	2.00444	0.501757	0.245269	88	0.504492	39	0.255905	70
TraesKN3B01HG55390	*		*	spikelet.number	0.0031599	0.00224404	0	0	0.0125953	0.000949082	109	3.98598	19	NA	133
TraesKN3B01HG57510	TraesCS3B02G872300LC		*	spikelet.number	0	0	0	0	0	0	135	NA	138	NA	134
TraesKN3D01HG08190	TraesCS3D02G095400		O-fucosyltransferase family protein	spikelet.number	2.9498	3.6067	5.84128	1.53842	3.41271	1.55854	46	1.15693	95	0.21852	68
TraesKN3D01HG09200	*		Alkaline-phosphatase-like family protein	spikelet.number	5.76416	6.21829	8.00841	4.13879	7.52291	4.08785	23	1.30512	82	0.00945275	27
TraesKN3D01HG47410	TraesCS3D02G461500		late embryogenesis abundant protein-related / LEA protein-related	spikelet.number	0.264438	1.04125	0	0	0	0.0165073	135	0	NA	0.0312597	38
TraesKN3D01HG53380	TraesCS3D02G519600	SDC	Serine decarboxylase	spikelet.number	11.6197	43.3806	0.16451	0.198098	3.7852	0.0284254	42	0.325757	27	0.312596	74
TraesKN3D01HG54610	TraesCS3D02G646500LC		*	spikelet.number	0.00272224	0.00561075	0	0	0.00703759	0	112	2.58523	32	NA	135
TraesKN4A01HG03120	*	GA2OX8	Gibberellin 2-beta-dioxygenase 8	spikelet.number	0.40973	0.136535	0.0082321	1.37148	0.258518	0.275768	94	0.630948	57	0.699485	101
TraesKN4A01HG07980	*	DRP4C	Dynamin-related protein 4C	spikelet.number	0.00481499	0.01926	0	0	0	0	135	0	NA	NA	136
TraesKN4A01HG07990	*		Putative metallophosphoesterase At3g03305	spikelet.number	1.76694	2.65549	1.18668	1.10152	1.29759	2.01961	69	0.734368	69	0.0228862	33
TraesKN4A01HG08170	TraesCS4A02G088700		hydroxyproline-rich glycoprotein family protein	spikelet.number	5.42517	7.01124	6.8345	3.72853	6.34076	3.72023	28	1.16877	89	0.272391	72
TraesKN4A01HG09210	TraesCS4A02G099400	AGD6	Probable ADP-ribosylation factor GTPase-activating protein AGD6	spikelet.number	22.5593	33.248	21.4283	13.9372	19.4913	21.2038	10	0.864001	94	0.532489	94
TraesKN4A01HG21750	TraesCS4A02G215600		Ribosomal protein L19 family protein	spikelet.number	3.31465	2.38159	4.98191	2.03466	4.75037	3.29729	34	1.43314	64	0.00457759	20.5
TraesKN4A01HG35230	TraesCS4A02G354100	BHLH25	Transcription factor bHLH25	spikelet.number	1.18471	0.144993	3.28648	1.8737	2.0414	0.0142979	59	1.72312	50	0.326211	76
TraesKN4A01HG37780	TraesCS4A02G406500		Probable rRNA-processing protein EBP2 homolog	spikelet.number	16.3743	17.2768	21.4641	11.9535	25.3699	9.49575	4	1.54937	58	0.0812107	52
TraesKN4A01HG46330	*		Ubiquitin C-terminal hydrolases superfamily protein	spikelet.number	4.51976	3.9733	7.31844	3.12277	5.17269	4.22492	33	1.14446	99	0.404416	84.5
TraesKN4B01HG18580	TraesCS4B02G154200		Nascent polypeptide-associated complex subunit alpha-like protein 1	spikelet.number	15.8838	16.0911	30.0886	12.8886	15.574	11.053	16	0.980494	116	0.404416	84.5
TraesKN4B01HG23120	TraesCS4B02G196800	A3	Elongation factor 1-alpha 2	spikelet.number	110.432	109.858	161.463	90.1909	144.149	75.3849	1	1.30532	81	0.00606093	25
TraesKN4B01HG24350	TraesCS4B02G207000	CYP71B34	Cytochrome P450 71B34	spikelet.number	0.0743311	0.0431487	0.0114837	0.119228	0.0711506	0.10565	104	0.957212	112	0.370215	82
TraesKN4D01HG05730	TraesCS4D02G048300LC		*	spikelet.number	0.130952	0	0.448177	0.139011	0.245415	0.0114011	96	1.87408	44	0.00341103	18
TraesKN4D01HG07730	*	MMT1	Methionine S-methyltransferase	spikelet.number	0.671867	0.752934	0.311653	0.26744	0.902219	0.901465	76	1.34285	74	0.199194	66.5
TraesKN4D01HG07740	*	MMT1	Methionine S-methyltransferase	spikelet.number	0.488155	0.447875	0.292389	0.18122	0.660282	0.727422	82	1.35261	71	0.0683361	50
TraesKN4D01HG13710	TraesCS4D02G131600	UBA2	Ubiquitin-activating enzyme E1 2	spikelet.number	0.139181	0.00887547	0.225939	0.0166912	0.252933	0.232661	95	1.81729	46	0.0111759	28
TraesKN4D01HG15990	TraesCS4D02G150700	ATCFM3A	CRM family member 3A	spikelet.number	2.9961	1.45967	2.86484	6.44593	4.38749	0.967264	37	1.4644	63	0.00457759	20.5
TraesKN4D01HG18670	TraesCS4D02G170000		*	spikelet.number	0.306789	0.86704	0.0803591	0.0290026	0.0894097	0.231127	102	0.291437	23	0.336829	77
TraesKN4D01HG33370	TraesCS4D02G312200		*	spikelet.number	1.44377	1.12403	1.47385	0.677877	1.9142	1.97008	62	1.32583	78	0.172514	62.5
TraesKN5A01HG01830	TraesCS5A02G021800	OMR1	Threonine dehydratase biosynthetic%2C chloroplastic	spikelet.number	0.0639503	0.219781	0.013233	0	0.0290651	0.00760494	106	0.454496	35	0.904752	111
TraesKN5A01HG07060	TraesCS5A02G071000		Eukaryotic aspartyl protease family protein	spikelet.number	0	0	0	0	0	0	135	NA	139	NA	137
TraesKN5A01HG07670	TraesCS5A02G077300		*	spikelet.number	3.75992	0.0510786	9.98901	7.59924	5.72624	0	30	1.52297	60	0.00030135	12
TraesKN5A01HG15010	TraesCS5A02G146400	MAN6	Mannan endo-1%2C4-beta-mannosidase 6	spikelet.number	2.67907	8.13428	1.36324	0.581187	0.901538	0.788348	77	0.336511	28	0.434647	88
TraesKN5A01HG17350	TraesCS5A02G286500LC	RGL2	DELLA protein RGL2	spikelet.number	1.11017	0.315441	0.667274	1.86706	1.29069	1.42328	70	1.16261	92	0.0562351	46
TraesKN5A01HG17360	TraesCS5A02G286700LC		*	spikelet.number	0.0525218	0.0283738	0.144555	0.0424762	0.08964	0.0103488	101	1.70672	51	0.01889	32
TraesKN5A01HG26710	TraesCS5A02G262000	FLA7	Fasciclin-like arabinogalactan protein 7	spikelet.number	11.2055	10.571	30.6202	8.09672	11.8756	3.96153	18	1.0598	110	0.482267	91.5
TraesKN5A01HG29210	TraesCS5A02G287100		GDSL esterase/lipase At5g03980	spikelet.number	2.58546	0.00463987	2.59862	7.47435	3.68916	0.66525	43	1.42689	65	0.0276462	36
TraesKN5A01HG41960	TraesCS5A02G416600		methyltransferases	spikelet.number	1.45744	1.12551	2.55289	0.995439	2.05144	1.14265	58	1.40756	67	0.015545	30
TraesKN5A01HG54370	TraesCS5A02G541400		SNF2 domain-containing protein / helicase domain-containing protein	spikelet.number	0.315342	0.471039	0.230151	0.164208	0.349098	0.290272	90	1.10705	103	0.735683	102
TraesKN5A01HG54710	TraesCS5A02G545200	GLP6	Germin-like protein subfamily 1 member 14	spikelet.number	2.01037	7.81381	0	0.126823	0.00499322	0.128785	113	0.00248374	8	0.0143682	29
TraesKN5B01HG03180	TraesCS5B02G028800	XTH25	Probable xyloglucan endotransglucosylase/hydrolase protein 25	spikelet.number	9.14763	5.23383	17.8215	4.54505	7.98509	13.0483	22	0.872913	98	0.482267	91.5
TraesKN5B01HG09510	TraesCS5B02G085400	NUG2	Nuclear/nucleolar GTPase 2	spikelet.number	14.9618	17.7304	20.225	9.73113	16.3881	12.4148	14	1.09533	105	0.498726	93
TraesKN5B01HG23360	TraesCS5B02G212000		*	spikelet.number	0	0	0	0	0	0	135	NA	140	NA	138
TraesKN5B01HG29870	*		Probable sarcosine oxidase	spikelet.number	27.6209	15.9313	8.15604	10.5415	20.356	67.3013	8	0.736976	70	0.228654	69
TraesKN5B01HG39310	TraesCS5B02G372800	RBL15	Uncharacterized protein At3g58460	spikelet.number	3.55564	2.83026	5.51639	2.04212	4.73703	3.54976	35	1.33226	77	0.00377302	19
TraesKN5B01HG54720	*	FTSH4	ATP-dependent zinc metalloprotease FTSH 4%2C mitochondrial	spikelet.number	1.1752	1.91397	0.792982	1.05803	1.57651	0.414438	65	1.34148	76	0.0462918	44
TraesKN5D01HG10200	TraesCS5D02G097600	BOR2	Probable boron transporter 2	spikelet.number	6.6393	2.76963	6.97681	4.14216	18.8167	3.08005	12	2.83413	30	1.43e-08	2
TraesKN5D01HG10610	TraesCS5D02G101300	SAR1A	GTP-binding protein SAR1A	spikelet.number	40.9365	43.4969	55.4104	33.9717	31.6732	43.3102	3	0.773715	83	0.0285379	37
TraesKN5D01HG13920	TraesCS5D02G126700	T5E8_100	2-oxoisovalerate dehydrogenase subunit alpha 2%2C mitochondrial	spikelet.number	2.69093	2.57208	2.17211	2.34927	4.05289	2.30398	40	1.50613	61	0.00552623	24
TraesKN5D01HG16640	*		*	spikelet.number	0.808337	1.1186	0.667704	0.404626	0.660663	0.981924	81	0.817312	86	0.141082	57.5
TraesKN5D01HG22090	*		Major facilitator superfamily protein	spikelet.number	0.685248	2.41771	0.0542771	0.0333584	0.17328	0.141165	99	0.252872	21	0.748855	103
TraesKN5D01HG34570	TraesCS5D02G330520		Serpin-Z4	spikelet.number	0.000796321	0	0	0	0.00424705	0	114	5.33334	14	NA	139
TraesKN5D01HG46470	TraesCS5D02G446800		CAP (Cysteine-rich secretory proteins%2C Antigen 5%2C and Pathogenesis-related 1 protein) superfamily protein	spikelet.number	0	0	0	0	0	0	135	NA	141	NA	140
TraesKN5D01HG47960	TraesCS5D02G462300	NOV	Histidine kinase-%2C DNA gyrase B-%2C and HSP90-like ATPase family protein	spikelet.number	3.31027	3.9608	2.80172	2.26431	3.2523	3.74195	47	0.982489	118	0.876251	107.5
TraesKN5D01HG50940	TraesCS5D02G493400		*	spikelet.number	0	0	0	0	0	0	135	NA	142	NA	141
TraesKN5D01HG56450	TraesCS5D02G645000LC	2025-10-03	Organic cation/carnitine transporter 3	spikelet.number	0.00413752	0.00605782	0.0167488	0	0.00282379	0	116	0.682483	62	NA	142
TraesKN6A01HG29500	TraesCS6A02G289800	TET8	Tetraspanin-8	spikelet.number	0.122014	0.0279564	0	0	0.588616	0.0186388	85	4.82416	16	0.34463	78
TraesKN6B01HG10660	*		*	spikelet.number	0.764207	0.0330132	0	0	0.0119496	3.01485	110	0.0156366	11	0.267531	71
TraesKN6B01HG11780	*		*	spikelet.number	7.55191	9.23036	6.24529	5.77394	7.47457	7.91824	24	0.989759	122	0.979297	115
TraesKN6B01HG18870	*		GDSL esterase/lipase At2g04570	spikelet.number	0.888392	0	2.08495	0.667968	2.24535	0.326106	54	2.52743	33	0.00129072	16
TraesKN6B01HG20020	*		*	spikelet.number	0	0	0	0	0	0	135	NA	143	NA	143
TraesKN6B01HG37290	TraesCS6B02G366900	ERECTA	LRR receptor-like serine/threonine-protein kinase ERECTA	spikelet.number	0.176615	0	0.201639	0.12891	0.595881	0.0620476	84	3.3739	24	6.02e-05	6
TraesKN6B01HG37730	*	CPN21	20 kDa chaperonin%2C chloroplastic	spikelet.number	20.0098	0.857758	33.0594	25.9915	34.0963	17.586	2	1.70398	52	0.0168281	31
TraesKN6B01HG43090	TraesCS6B02G424500		*	spikelet.number	14.5708	0.195117	8.44765	53.4225	15.79	1.95475	15	1.08368	107	0.0246561	35
TraesKN6D01HG23220	TraesCS6D02G209100		unknown protein%3B BEST Arabidopsis thaliana protein match is: unknown protein (TAIR:AT1G04000.1)%3B Has 1807 Blast hits to 1807 proteins in 277 species: Archae - 0%3B Bacteria - 0%3B Metazoa - 736%3B Fungi - 347%3B Plants - 385%3B Viruses - 0%3B Other Eukaryotes - /.../source: NCBI BLink).	spikelet.number	0	0	0	0	0	0	135	NA	144	NA	144
TraesKN6D01HG24010	TraesCS6D02G215900		CONTAINS InterPro DOMAIN/s: E2F-associated phosphoprotein%2C C-terminal (InterPro:IPR019370)%3B Has 149 Blast hits to 149 proteins in 78 species: Archae - 0%3B Bacteria - 0%3B Metazoa - 79%3B Fungi - 0%3B Plants - 35%3B Viruses - 0%3B Other Eukaryotes - 35 (source: /.../BLink).	spikelet.number	3.07256	3.88593	3.53005	2.869	2.66578	2.48822	50	0.867608	97	0.181104	64
TraesKN6D01HG24050	*	RH47	DEAD-box ATP-dependent RNA helicase 47%2C mitochondrial	spikelet.number	4.29677	2.02444	5.90475	5.47844	7.1971	2.7036	26	1.675	55	6.06e-05	7
TraesKN6D01HG32310	TraesCS6D02G292900	CXE15	Probable carboxylesterase 15	spikelet.number	0.215892	0.85715	0	0.00349374	0.00175086	0.00248232	117	0.00810989	9	0.107994	54.5
TraesKN6D01HG38210	*	BPM2	BTB/POZ and MATH domain-containing protein 2	spikelet.number	0	0	0	0	0	0	135	NA	145	NA	145
TraesKN6D01HG39780	*	PUB23	E3 ubiquitin-protein ligase PUB23	spikelet.number	1.06145	0.628301	3.08478	1.87513	0.336738	0.416189	91	0.317244	26	0.0381977	40
TraesKN7A01HG19310	TraesCS7A02G211600		Subtilase family protein	spikelet.number	6.12804	2.09827	7.02461	3.41468	20.1893	1.19858	9	3.29458	25	8.2e-06	3
TraesKN7A01HG19340	TraesCS7A02G211900	BHLH49	Transcription factor bHLH49	spikelet.number	4.17665	5.37549	4.76351	2.35794	5.60655	2.97601	31	1.34236	75	0.0433127	42
TraesKN7A01HG23490	*		*	spikelet.number	0.0787947	0	0	0	0	0.315179	135	0	NA	0.413163	86
TraesKN7A01HG24360	TraesCS7A02G265200	SPDS1	spermidine synthase 1	spikelet.number	15.7327	9.65075	15.845	10.9719	19.1445	22.7704	11	1.21686	87	0.0404911	41
TraesKN7A01HG36860	TraesCS7A02G389100		Ypt/Rab-GAP domain of gyp1p superfamily protein	spikelet.number	1.64006	2.03551	0.920173	1.14696	1.58576	2.01512	64	0.96689	113	0.979297	115
TraesKN7B01HG03220	TraesCS7B02G028500	CLF	Histone-lysine N-methyltransferase CLF	spikelet.number	0.61002	0.450792	0.498502	0.542493	0.739229	0.778747	80	1.21181	88	0.0599055	47.5
TraesKN7B01HG14490	TraesCS7B02G192100		CDK5RAP3-like protein	spikelet.number	3.46283	3.9933	2.56268	2.38824	4.01161	3.7768	41	1.15848	93	0.172514	62.5
TraesKN7B01HG17940	TraesCS7B02G250100LC		*	spikelet.number	3.60874	3.82178	3.37523	3.07475	4.20374	3.46669	39	1.16488	91	0.199194	66.5
TraesKN7B01HG27400	TraesCS7B02G427100LC		*	spikelet.number	0.0151169	0.00354349	0	0.00193505	0.0135287	0.0453264	108	0.894937	102	0.651584	98
TraesKN7B01HG30290	TraesCS7B02G267900	TMKL1	Putative kinase-like protein TMKL1	spikelet.number	0	0	0	0	0	0	135	NA	146	NA	146
TraesKN7B01HG31910	TraesCS7B02G485500LC		*	spikelet.number	0	0	0	0	0	0	135	NA	147	NA	147
TraesKN7D01HG12220	TraesCS7D02G150410LC		*	spikelet.number	0	0	0	0	0	0	135	NA	148	NA	148
TraesKN7D01HG12440	TraesCS7D02G154800LC		*	spikelet.number	0.338893	0.0545289	0.528916	0.279958	0.888289	0.160398	78	2.62115	31	0.000175536	9
TraesKN7D01HG17630	TraesCS7D02G213500LC		*	spikelet.number	0	0	0	0	0	0	135	NA	149	NA	149
TraesKN7D01HG21150	TraesCS7D02G201200		*	spikelet.number	0.0398761	0.159505	0	0	0	0	135	0	NA	0.0787689	51
TraesKN7D01HG23870	TraesCS7D02G276900LC		*	spikelet.number	47.3702	0.0580202	1.09872	225.048	24.1365	1.98488	5	0.50953	40	0.957731	112
TraesKN7D01HG24450	TraesCS7D02G231600		*	spikelet.number	3.41228	2.87029	1.77168	1.80646	4.22508	5.36933	38	1.2382	85	0.0861067	53
TraesKN7D01HG26250	*	HMG1	hydroxy methylglutaryl CoA reductase 1	spikelet.number	6.90207	9.37047	12.4187	6.50398	5.91325	2.71551	29	0.856737	90	0.79517	104
TraesKN7D01HG45640	TraesCS7D02G421700		*	spikelet.number	2.612	1.90146	3.04985	1.97019	3.52632	2.89924	44	1.35005	73	0.00227443	17
TraesKN7D01HG54810	TraesCS7D02G506500	RTFL17	ROTUNDIFOLIA like 17	spikelet.number	0	0	0	0	0	0	135	NA	150	NA	150
TraesKN7D01HG55120	TraesCS7D02G509200		*	spikelet.number	0.587301	0.799003	0.620796	0.374537	0.602506	0.507021	83	1.02589	115	0.832624	105
TraesKN1A01HG07510	*		*	spikelet.SDI	0.248063	0.205866	0.327382	0.572446	0.175271	0.0619081	54	0.706558	44	0.161298	40
TraesKN1B01HG10500	TraesCS1B02G290300LC		*	spikelet.SDI	0	0	0	0	0	0	78.5	NA	74	NA	70
TraesKN1B01HG14730	TraesCS1B02G366600LC		*	spikelet.SDI	0.397675	0.312267	0.352959	0.299001	0.587555	0.437039	46	1.47747	40	0.0112045	16
TraesKN1B01HG39810	TraesCS1B02G431800	BTR1	Protein BTR1	spikelet.SDI	3.44859	2.72601	3.53968	1.66183	3.96599	5.07763	20	1.15003	65	0.14851	39
TraesKN1D01HG01210	TraesCS1D02G014100		*	spikelet.SDI	0	0	0	0	0	0	78.5	NA	75	NA	71
TraesKN1D01HG06440	*	TPS1	Alpha%2Calpha-trehalose-phosphate synthase	spikelet.SDI	0.165373	0.0998049	0.111376	0.0330265	0.481817	0.119868	47	2.91351	19	0.00129799	9
TraesKN1D01HG07610	TraesCS1D02G077300		D111/G-patch domain-containing protein	spikelet.SDI	4.4767	4.30538	3.17921	4.0963	5.58156	4.75341	13	1.2468	54	0.0812107	33
TraesKN1D01HG17790	TraesCS1D02G168000		unknown protein%3B CONTAINS InterPro DOMAIN/s: Protein of unknown function DUF974 (InterPro:IPR010378)%3B Has 285 Blast hits to 284 proteins in 126 species: Archae - 0%3B Bacteria - 0%3B Metazoa - 150%3B Fungi - 68%3B Plants - 32%3B Viruses - 0%3B Other Eukaryotes /.../source: NCBI BLink).	spikelet.SDI	2.31349	3.58376	1.81977	1.43601	2.52881	1.78668	27	1.09307	69	0.389768	51.5
TraesKN1D01HG17800	*	MED16	Mediator of RNA polymerase II transcription subunit 16	spikelet.SDI	9.24242	13.312	8.72116	7.038	10.0779	6.46014	6	1.09039	70	0.419377	53
TraesKN1D01HG18890	TraesCS1D02G178500	MAP1A	Methionine aminopeptidase 1A	spikelet.SDI	2.97544	3.59332	3.83628	2.09989	2.75339	2.75033	25	0.925374	71	0.658741	60
TraesKN1D01HG24110	*		*	spikelet.SDI	0	0	0	0	0	0	78.5	NA	76	NA	72
TraesKN1D01HG24120	TraesCS1D02G338800LC		*	spikelet.SDI	0	0	0	0	0	0	78.5	NA	77	NA	73
TraesKN1D01HG37070	TraesCS1D02G358200	CBL4	Calcineurin B-like protein 4	spikelet.SDI	1.82824	6.51373	0.0500153	0.311374	0.439652	0.210968	49	0.240478	16	0.812072	63
TraesKN2A01HG12770	*	DMP1	DUF679 domain membrane protein 1	spikelet.SDI	0	0	0	0	0	0	78.5	NA	78	NA	74
TraesKN2A01HG34820	TraesCS2A02G355200	CDC48B	Cell division control protein 48 homolog B	spikelet.SDI	1.29336	1.36801	1.6034	0.902261	1.74405	1.01901	31	1.34846	47	0.321316	50
TraesKN2A01HG47210	TraesCS2A02G482800	YLS9	Protein YLS9	spikelet.SDI	0.136754	0.0113789	0.0901525	0.396732	0.234843	0.0168804	52	1.71726	30	0.0116096	17
TraesKN2B01HG09510	TraesCS2B02G134900LC	BHLH79	Transcription factor bHLH79	spikelet.SDI	1.36323	0.382297	1.46481	1.19878	2.34233	1.68239	28	1.71822	29	7.11e-05	1
TraesKN2B01HG19490	TraesCS2B02G200800	AP1	Floral homeotic protein APETALA 1	spikelet.SDI	16.0877	0.0315387	20.9743	44.4871	23.9745	2.48605	2	1.49023	39	0.0128925	18
TraesKN2B01HG31240	*		*	spikelet.SDI	4.92147	4.68629	4.40072	3.78218	6.76212	4.891	11	1.374	46	0.00227443	11
TraesKN2B01HG34740	TraesCS2B02G338100		*	spikelet.SDI	0	0	0	0	0	0	78.5	NA	79	NA	75
TraesKN2B01HG37550	TraesCS2B02G367400		Uncharacterized CRM domain-containing protein At3g25440%2C chloroplastic	spikelet.SDI	0.686792	0.825308	0.775406	0.383214	0.974279	0.516039	42	1.41859	43	0.0168281	19
TraesKN2B01HG41190	TraesCS2B02G404100	CRRSP15	Cysteine-rich repeat secretory protein 15	spikelet.SDI	1.27116	1.18732	1.7753	2.13588	1.03102	0.634513	40	0.811082	57	0.696836	61.5
TraesKN2B01HG48220	TraesCS2B02G472900	PER27	Peroxidase 27	spikelet.SDI	6.06709	23.5517	0	0.951656	0	0.00293127	78.5	0	NA	0.00617575	14.5
TraesKN2D01HG06870	TraesCS2D02G074700	ILR1	IAA-amino acid hydrolase ILR1	spikelet.SDI	0.152385	0.0258214	0.00744523	0.301911	0.326902	0.108385	51	2.14524	24	0.591631	58
TraesKN2D01HG12470	TraesCS2D02G124300		Protein kinase superfamily protein	spikelet.SDI	1.81982	7.27064	0.0142624	0.000815261	0.00119129	0	67	0.000654618	6	0.115226	37
TraesKN2D01HG19530	TraesCS2D02G191400		*	spikelet.SDI	0.160406	0.221708	0.306358	0.0501136	0.12765	0.133413	56	0.795795	52	0.832638	65
TraesKN2D01HG26100	TraesCS2D02G249200	EMB2247	ATP binding%3Bvaline-tRNA ligases%3Baminoacyl-tRNA ligases%3Bnucleotide binding%3BATP binding%3Baminoacyl-tRNA ligases	spikelet.SDI	2.23358	1.20179	5.65895	2.02346	3.43098	0.812221	21	1.53609	35	0.000834549	6
TraesKN2D01HG51310	*		*	spikelet.SDI	0.000297347	0.00118939	0	0	0	0	78.5	0	NA	NA	76
TraesKN3A01HG28040	TraesCS3A02G261800		Protein kinase superfamily protein	spikelet.SDI	0.618287	1.37239	0.0526628	0.936755	0.0936453	0.301626	57	0.151459	12	0.00208851	10
TraesKN3A01HG33660	TraesCS3A02G324900	ATG18F	Autophagy-related protein 18f	spikelet.SDI	5.19963	9.3922	3.58714	4.4627	4.43206	2.94165	18	0.852381	63	0.958607	67.5
TraesKN3A01HG40500	*		*	spikelet.SDI	0.301472	0.188377	0.34356	0.634102	0.384586	0.0817156	50	1.27569	51	0.0637644	29
TraesKN3B01HG26450	*		*	spikelet.SDI	0.705577	0.00554043	0.769176	0.0336279	0.985933	1.66751	41	1.39734	45	0.000770398	5
TraesKN3B01HG32280	TraesCS3B02G336100		MATE efflux family protein	spikelet.SDI	1.25372	0.403333	0.0643331	1.45996	0.22453	3.316	53	0.179092	13	0.0644287	30
TraesKN3B01HG57960	TraesCS3B02G591700	WAK5	Wall-associated receptor kinase 5	spikelet.SDI	0.477377	0.0110017	0.00686864	2.4764	0.0503635	0	58	0.1055	11	0.871103	66
TraesKN3D01HG00460	TraesCS3D02G019500		unknown protein%3B BEST Arabidopsis thaliana protein match is: unknown protein (TAIR:AT1G15010.1)%3B Has 73 Blast hits to 73 proteins in 12 species: Archae - 0%3B Bacteria - 0%3B Metazoa - 0%3B Fungi - 0%3B Plants - 73%3B Viruses - 0%3B Other Eukaryotes - 0 (source /.../ BLink).	spikelet.SDI	0	0	0	0	0	0	78.5	NA	80	NA	77
TraesKN3D01HG00720	TraesCS3D02G022400	EMB2369	tRNA synthetase class I (I%2C L%2C M and V) family protein	spikelet.SDI	1.77318	0.651397	2.76304	3.13877	3.01663	0.443239	22	1.70126	31	0.00457759	12.5
TraesKN3D01HG15860	TraesCS3D02G169100		*	spikelet.SDI	0.00608607	0.0060183	0	0.00386974	0.00140174	0.0143724	66	0.230319	15	NA	78
TraesKN3D01HG24040	TraesCS3D02G327900LC		*	spikelet.SDI	0	0	0	0	0	0	78.5	NA	81	NA	79
TraesKN3D01HG40410	*	GA20OX2	Gibberellin 20 oxidase 2	spikelet.SDI	0.829427	0.0592123	0	0.00371746	0	3.25571	78.5	0	NA	0.00617575	14.5
TraesKN3D01HG41630	TraesCS3D02G405500		2-oxoglutarate (2OG) and Fe(II)-dependent oxygenase superfamily protein	spikelet.SDI	3.35711	1.12202	11.9032	5.64828	2.80534	0.0146142	24	0.835639	60	0.078912	32
TraesKN3D01HG48630	TraesCS3D02G474900	CYP96A10	cytochrome P450%2C family 96%2C subfamily A%2C polypeptide 10	spikelet.SDI	0.0163142	0.0246593	0	0.0147387	0.0362552	0.00235204	60	2.22231	22	0.162091	41
TraesKN4A01HG05600	*		*	spikelet.SDI	0.729048	0.146189	1.17122	0.789838	1.73928	0.287557	32	2.38568	21	0.00102758	7
TraesKN4A01HG07520	*		*	spikelet.SDI	0.0580588	0.130036	0.0455563	0.0535787	0.0305741	0.0163069	61	0.526605	27	0.253181	49
TraesKN4A01HG07970	TraesCS4A02G086600	MYOB2	Myosin-binding protein 2	spikelet.SDI	6.91411	7.59162	8.35954	4.75778	8.21107	6.15843	8	1.18758	61	0.164221	42
TraesKN4A01HG20460	TraesCS4A02G338410LC		*	spikelet.SDI	0	0	0	0	0	0	78.5	NA	82	NA	80
TraesKN4B01HG06100	TraesCS4B02G058700		DNA binding	spikelet.SDI	1.25297	1.50885	1.37802	0.892836	1.53456	0.993467	34	1.22474	58	0.189996	45.5
TraesKN4B01HG15330	TraesCS4B02G137800	NUP98A	Nuclear pore complex protein NUP98A	spikelet.SDI	13.7399	13.048	11.2145	8.24872	14.8039	19.0149	3	1.07744	72	0.21852	48
TraesKN4B01HG29760	TraesCS4B02G434000LC		*	spikelet.SDI	4.83427	4.75387	5.91393	3.58581	6.32612	4.19231	12	1.3086	48	0.0285379	21
TraesKN4B01HG29960	TraesCS4B02G261700		PPPDE putative thiol peptidase family protein	spikelet.SDI	2.91574	3.55464	4.9662	1.78422	4.37963	1.00232	19	1.50207	37	0.0246561	20
TraesKN4D01HG26910	TraesCS4D02G346000LC		*	spikelet.SDI	1.67865	2.19735	1.96695	1.17569	2.18319	1.01461	29	1.30056	50	0.0562351	26.5
TraesKN4D01HG32500	TraesCS4D02G302800		*	spikelet.SDI	0	0	0	0	0	0	78.5	NA	83	NA	81
TraesKN4D01HG38840	TraesCS4D02G359800		*	spikelet.SDI	0.56901	0.0126929	0	0.232188	0.00970034	2.08193	63	0.0170477	9	0.477285	56
TraesKN5A01HG01450	TraesCS5A02G022800LC		*	spikelet.SDI	0	0	0	0	0	0	78.5	NA	84	NA	82
TraesKN5A01HG11770	TraesCS5A02G115800	AAP6	Amino acid permease 6	spikelet.SDI	15.625	48.6581	10.1766	5.14259	5.06234	1.09976	15	0.32399	17	0.482267	57
TraesKN5A01HG14770	TraesCS5A02G144000	SCR	Protein SCARECROW	spikelet.SDI	1.03335	0.561111	2.82161	1.40082	1.18032	0.225614	39	1.14223	67	0.0527469	25
TraesKN5A01HG39160	TraesCS5A02G387500		ferredoxin hydrogenases	spikelet.SDI	1.79254	1.87329	2.23772	1.59833	1.51425	1.84357	36	0.844753	62	0.0765349	31
TraesKN5A01HG47050	TraesCS5A02G466200		*	spikelet.SDI	0.430657	0.42544	0.392367	0.547292	0.70853	0.159141	44	1.64523	32	0.189996	45.5
TraesKN5A01HG47800	TraesCS5A02G473800	AP2	Floral homeotic protein APETALA 2	spikelet.SDI	3.7121	4.01727	3.99127	2.60051	8.21736	0.722092	7	2.21367	23	0.000113003	2.5
TraesKN5A01HG49440	*		*	spikelet.SDI	8.92605	10.6379	7.781	5.3014	13.9045	6.77134	4	1.55775	34	0.00118225	8
TraesKN5B01HG02360	TraesCS5B02G020700	GSTF13	Glutathione S-transferase F13	spikelet.SDI	15.9449	61.8007	0.0499172	0.226398	0.157137	1.66631	55	0.00985497	8	0.112901	36
TraesKN5B01HG06570	TraesCS5B02G060400	LGALDH	L-galactose dehydrogenase	spikelet.SDI	7.33798	5.36836	11.0441	5.76079	11.2177	5.72765	5	1.52872	36	0.000113003	2.5
TraesKN5B01HG26880	TraesCS5B02G247300	WAK3	Wall-associated receptor kinase 3	spikelet.SDI	0.0106194	0	0	0.0555869	0.00105003	0	68	0.098878	10	0.818209	64
TraesKN5B01HG36690	TraesCS5B02G347800		*	spikelet.SDI	3.35202	2.51458	5.61864	2.64425	5.00693	2.34579	16	1.4937	38	0.466097	55
TraesKN5B01HG43340	TraesCS5B02G411900		Protein of unknown function (DUF1005)	spikelet.SDI	5.36839	2.64264	8.10112	7.07476	7.8679	3.57336	9	1.4656	41	0.00457759	12.5
TraesKN5D01HG02350	TraesCS5D02G025100		PLC-like phosphodiesterases superfamily protein	spikelet.SDI	1.18013	1.33373	0.969849	0.562605	1.45869	1.3859	38	1.23604	56	0.0494345	24
TraesKN6A01HG03720	TraesCS6A02G040400	H2B	Histone H2B.10	spikelet.SDI	160.286	130.136	167.526	78.3582	397.714	70.1908	1	2.48127	20	0.0965838	35
TraesKN6B01HG13070	*		*	spikelet.SDI	0	0	0	0	0	0	78.5	NA	85	NA	83
TraesKN6D01HG16690	*		*	spikelet.SDI	0	0	0	0	0	0	78.5	NA	86	NA	84
TraesKN6D01HG18070	TraesCS6D02G167000		Plant TTBor-like RNA-binding protein	spikelet.SDI	1.73382	1.97526	1.21017	1.63775	1.52631	1.98189	35	0.880319	68	0.181104	43.5
TraesKN6D01HG24010	TraesCS6D02G215900		CONTAINS InterPro DOMAIN/s: E2F-associated phosphoprotein%2C C-terminal (InterPro:IPR019370)%3B Has 149 Blast hits to 149 proteins in 78 species: Archae - 0%3B Bacteria - 0%3B Metazoa - 79%3B Fungi - 0%3B Plants - 35%3B Viruses - 0%3B Other Eukaryotes - 35 (source: /.../BLink).	spikelet.SDI	3.07256	3.88593	3.53005	2.869	2.66578	2.48822	26	0.867608	64	0.181104	43.5
TraesKN6D01HG25750	TraesCS6D02G231700		*	spikelet.SDI	0.004831	0.00237014	0.00464949	0.00724865	0.00917387	0.00231224	65	1.89896	26	NA	85
TraesKN6D01HG26680	TraesCS6D02G239500	FACE1	CAAX prenyl protease 1 homolog	spikelet.SDI	2.47804	3.04934	3.86025	1.67272	2.83495	1.55192	23	1.14403	66	0.450222	54
TraesKN6D01HG37430	TraesCS6D02G450500LC		Ribonuclease H-like superfamily protein	spikelet.SDI	0	0	0	0	0	0	78.5	NA	87	NA	86
TraesKN6D01HG39500	TraesCS6D02G364400	COB	Protein COBRA	spikelet.SDI	2.74923	0.90058	0.771269	2.39551	2.10716	6.33372	30	0.766452	49	0.696836	61.5
TraesKN6D01HG41160	*		*	spikelet.SDI	1.23305	1.14151	1.03247	0.791844	1.48912	1.56371	37	1.20768	59	0.0352962	22
TraesKN7A01HG12140	*		*	spikelet.SDI	0.00181748	0	0	0	0.00969321	0	64	5.33333	14	NA	87
TraesKN7A01HG12790	*	ARR12	Two-component response regulator ARR12	spikelet.SDI	1.2619	1.50365	0.634721	1.83347	1.57596	0.669508	33	1.24888	53	0.127058	38
TraesKN7A01HG23270	*	SE	Serrate RNA effector molecule	spikelet.SDI	7.36212	11.4021	7.98808	5.88224	7.34455	4.13225	10	0.997614	73	0.958607	67.5
TraesKN7A01HG25640	TraesCS7A02G278500	URH1	Uridine nucleosidase 1	spikelet.SDI	3.31916	6.03917	2.56315	1.04623	4.83806	1.54266	17	1.45762	42	0.0562351	26.5
TraesKN7A01HG31670	TraesCS7A02G336900		*	spikelet.SDI	0.456077	0.54987	0.407252	0.338276	0.904869	0.138452	43	1.98403	25	0.0812654	34
TraesKN7A01HG36830	TraesCS7A02G388800	HT1	Protein kinase superfamily protein	spikelet.SDI	0.576445	0.260522	0.220487	2.05873	0.462893	0.0438007	48	0.803013	55	0.652907	59
TraesKN7A01HG49430	*		*	spikelet.SDI	0.323243	0.00191479	0.244483	0.175229	0.604985	0.583653	45	1.87161	28	0.000594298	4
TraesKN7B01HG11840	*		*	spikelet.SDI	0.0124141	0.00164641	0.0356429	0.00391097	0.0363406	0	59	2.92736	18	0.195249	47
TraesKN7B01HG12800	TraesCS7B02G116600	AAC3	ADP%2CATP carrier protein 3%2C mitochondrial	spikelet.SDI	2.3419	0.00188284	0	0	0.0175191	9.35256	62	0.00748072	7	1	69
TraesKN7D01HG01440	TraesCS7D02G014500		*	spikelet.SDI	0.422304	1.66341	0	0	0	0.0258059	78.5	0	NA	0.0397834	23
TraesKN7D01HG04580	TraesCS7D02G044200		*	spikelet.SDI	3.35703	3.37285	3.65494	2.5122	5.37094	2.31546	14	1.59991	33	0.389768	51.5
TraesKN7D01HG56830	TraesCS7D02G523300		*	spikelet.SDI	29.5817	118.327	0	0	0	0	78.5	0	NA	0.0631188	28
TraesKN7D01HG57280	TraesCS7D02G529600	DIR20	Dirigent protein 20	spikelet.SDI	0	0	0	0	0	0	78.5	NA	88	NA	88
TraesKN1A01HG08610	TraesCS1A02G132900LC		*	spikelet.numberBottom.mean	1.89	2.2586	1.37983	1.2973	1.50477	2.50991	55	0.796178	78	0.0861067	46
TraesKN1A01HG14600	TraesCS1A02G154400		Probable methyltransferase PMT8	spikelet.numberBottom.mean	11.5762	7.45909	26.4195	9.57521	15.057	7.16168	8	1.30069	76	0.015545	25
TraesKN1A01HG27470	TraesCS1A02G285100		*	spikelet.numberBottom.mean	0.0386108	0	0.0422189	0	0.177778	0	82	4.60437	23	0.000227484	9
TraesKN1A01HG35750	TraesCS1A02G367100	MAPKKK17	mitogen-activated protein kinase kinase kinase 17	spikelet.numberBottom.mean	0	0	0	0	0	0	121.5	NA	111	NA	100
TraesKN1B01HG06140	*		unknown protein%3B BEST Arabidopsis thaliana protein match is: unknown protein (TAIR:AT3G05830.1)%3B Has 35333 Blast hits to 34131 proteins in 2444 species: Archae - 798%3B Bacteria - 22429%3B Metazoa - 974%3B Fungi - 991%3B Plants - 531%3B Viruses - 0%3B Other Euk /.../s - 9610 (source: NCBI BLink).	spikelet.numberBottom.mean	1.51236	1.59275	0.859013	0.919615	2.49173	1.46866	44	1.64758	52	0.189996	59
TraesKN1B01HG07280	*	RECQSIM	ATP-dependent DNA helicase Q-like SIM	spikelet.numberBottom.mean	1.20609	1.29958	2.14697	1.39113	1.49872	0.283906	56	1.24263	79	0.404416	75
TraesKN1B01HG10490	*		*	spikelet.numberBottom.mean	0	0	0	0	0	0	121.5	NA	112	NA	101
TraesKN1B01HG11820	TraesCS1B02G163600		Ribosomal protein S12/S23 family protein	spikelet.numberBottom.mean	0	0	0	0	0	0	121.5	NA	113	NA	102
TraesKN1B01HG22120	*	GIP1	Mitotic-spindle organizing protein 1B	spikelet.numberBottom.mean	0.201699	0.24328	0.223026	0.161766	0.217872	0.167274	80	1.08018	103	0.615748	91
TraesKN1B01HG25750	*		*	spikelet.numberBottom.mean	3.03794	1.83289	4.33424	1.58298	5.53988	2.80959	25	1.82357	48	0.0306604	31
TraesKN1D01HG27290	TraesCS1D02G267100		*	spikelet.numberBottom.mean	18.4569	19.4121	18.7509	15.9052	17.7818	19.7748	6	0.963423	106	0.958607	97.5
TraesKN1D01HG29280	TraesCS1D02G285700		*	spikelet.numberBottom.mean	0	0	0	0	0	0	121.5	NA	114	NA	103
TraesKN2A01HG03730	TraesCS2A02G046400		Sugar transporter ERD6-like 5	spikelet.numberBottom.mean	1.71706	1.43341	1.1315	2.81231	1.58688	1.5697	52	0.924181	102	0.450222	80.5
TraesKN2A01HG15750	TraesCS2A02G172100	AL3	PHD finger protein ALFIN-LIKE 3	spikelet.numberBottom.mean	11.2598	10.3811	14.943	9.7059	18.7556	5.8405	4	1.66571	51	0.0285379	30
TraesKN2A01HG21800	*		*	spikelet.numberBottom.mean	1.42081	0.730135	1.22119	0.958402	2.60127	1.67276	43	1.83084	46	4.36e-05	4
TraesKN2A01HG32260	TraesCS2A02G333600	GASA9	Gibberellin-regulated protein 9	spikelet.numberBottom.mean	7.56648	0.0963857	27.8655	10.3192	9.6211	1.28157	15	1.27154	77	0.0310556	32
TraesKN2A01HG34760	TraesCS2A02G354600		*	spikelet.numberBottom.mean	0	0	0	0	0	0	121.5	NA	115	NA	104
TraesKN2A01HG41250	TraesCS2A02G419600		*	spikelet.numberBottom.mean	5.65944	0.0306062	6.62655	10.5358	10.3255	3.64786	12	1.82448	47	0.00599906	21
TraesKN2A01HG48360	TraesCS2A02G495300		*	spikelet.numberBottom.mean	0.00492048	0	0	0	0.00983585	0.012305	95	1.99896	44	NA	105
TraesKN2A01HG52450	*		*	spikelet.numberBottom.mean	0.0644326	0.247624	0.011697	0.00150567	0.00131471	0.00214221	104	0.0204045	11	0.107994	54
TraesKN2B01HG01840	*		*	spikelet.numberBottom.mean	0	0	0	0	0	0	121.5	NA	116	NA	106
TraesKN2B01HG07270	TraesCS2B02G098500LC		MIF4G domain-containing protein / MA3 domain-containing protein	spikelet.numberBottom.mean	0	0	0	0	0	0	121.5	NA	117	NA	107
TraesKN2B01HG07280	*		*	spikelet.numberBottom.mean	0	0	0	0	0	0	121.5	NA	118	NA	108
TraesKN2B01HG08040	TraesCS2B02G114500LC		*	spikelet.numberBottom.mean	0.000627609	0	0	0	0.00334725	0	101	5.33333	19	NA	109
TraesKN2B01HG15000	TraesCS2B02G159400	PME66	Probable pectinesterase 66	spikelet.numberBottom.mean	0.519603	0	0.00194437	0.00460492	0	2.07399	121.5	0	NA	0.0312597	33
TraesKN2B01HG22900	TraesCS2B02G229800		*	spikelet.numberBottom.mean	3.07766	2.55851	2.01815	1.83974	2.10811	5.78216	49	0.684971	59	0.102177	53
TraesKN2B01HG40290	TraesCS2B02G395100	UGT73D1	TBP-glycosyltransferase 73D1	spikelet.numberBottom.mean	0	0	0	0	0	0	121.5	NA	119	NA	110
TraesKN2B01HG45100	TraesCS2B02G442600		*	spikelet.numberBottom.mean	1.23932	1.42235	0.315135	0.63641	0.908768	2.21849	68	0.733279	68	0.321316	71
TraesKN2B01HG46110	TraesCS2B02G453100		Ubiquitin-specific protease family C19-related protein	spikelet.numberBottom.mean	0.919741	0.20721	0.591959	0.384742	1.2438	1.95437	61	1.35234	69	0.0352962	34
TraesKN2B01HG46120	*	LIG4	DNA ligase 4	spikelet.numberBottom.mean	0.424684	0.895968	0.0580724	0.161195	0.34791	0.391903	78	0.819222	84	0.936838	96
TraesKN2B01HG46130	*	LIG4	DNA ligase 4	spikelet.numberBottom.mean	0	0	0	0	0	0	121.5	NA	120	NA	111
TraesKN2B01HG48400	TraesCS2B02G474600	FER	Receptor-like protein kinase FERONIA	spikelet.numberBottom.mean	0	0	0	0	0	0	121.5	NA	121	NA	112
TraesKN2B01HG53000	TraesCS2B02G520300		Zinc finger CCCH domain-containing protein 6	spikelet.numberBottom.mean	0.377397	0.53671	0.178709	0.313779	0.387749	0.357377	77	1.02743	108	0.958607	97.5
TraesKN2D01HG04000	TraesCS2D02G044100	GSTF13	Glutathione S-transferase F13	spikelet.numberBottom.mean	0.236353	0.488907	0	0.370163	0.033693	0.153615	90	0.142553	16	0.0929942	49
TraesKN2D01HG25100	TraesCS2D02G288600LC		*	spikelet.numberBottom.mean	1.15118	2.06452	0.229309	1.3187	1.41861	0.372562	58	1.23231	82	0.278684	66
TraesKN2D01HG31940	TraesCS2D02G301800	GAT1	Thioredoxin M3%2C chloroplastic	spikelet.numberBottom.mean	0.896491	1.09749	1.3412	1.24198	0.771742	0.307585	72	0.860848	89	0.284134	67.5
TraesKN2D01HG31950	TraesCS2D02G301900		*	spikelet.numberBottom.mean	3.47509	5.68894	2.58917	2.87046	3.72469	1.97049	32	1.07182	105	0.296202	69.5
TraesKN2D01HG32620	TraesCS2D02G307900	ARR3	Two-component response regulator ARR3	spikelet.numberBottom.mean	2.98018	1.71195	2.15513	7.17175	3.44151	1.17128	35	1.1548	91	0.0072649	22
TraesKN2D01HG35120	TraesCS2D02G331200	PFK2	ATP-dependent 6-phosphofructokinase 2	spikelet.numberBottom.mean	3.33614	3.13112	3.11028	1.40665	3.32287	5.11117	36	0.996021	110	0.917322	95
TraesKN2D01HG37200	TraesCS2D02G451100LC		*	spikelet.numberBottom.mean	1.25845	1.06427	0.958801	0.372603	1.38049	2.17533	59	1.09697	98	0.466097	83
TraesKN2D01HG55010	TraesCS2D02G633900LC	SUS2	Pre-mRNA-processing-splicing factor	spikelet.numberBottom.mean	0.682194	0.302844	0.788742	0.846746	1.03057	0.623577	66	1.51066	57	0.000175354	7.5
TraesKN2D01HG58780	*		*	spikelet.numberBottom.mean	0	0	0	0	0	0	121.5	NA	122	NA	113
TraesKN2D01HG61520	*		*	spikelet.numberBottom.mean	0.00116347	0	0	0	0.00620515	0	97	5.33334	17	NA	114
TraesKN3A01HG37620	TraesCS3A02G501300LC		*	spikelet.numberBottom.mean	1.34912	1.27946	1.63893	1.24282	1.48802	1.24943	57	1.10296	97	0.296202	69.5
TraesKN3A01HG41940	TraesCS3A02G545100LC		*	spikelet.numberBottom.mean	0	0	0	0	0	0	121.5	NA	123	NA	115
TraesKN3A01HG54390	TraesCS3A02G519800	RPPL1	Putative disease resistance RPP13-like protein 1	spikelet.numberBottom.mean	0.521608	0.449736	0.580768	0.577599	0.760983	0.342375	73	1.45892	60	0.000175354	7.5
TraesKN3B01HG07230	TraesCS3B02G093900		unknown protein%3B Has 84 Blast hits to 81 proteins in 31 species: Archae - 0%3B Bacteria - 0%3B Metazoa - 42%3B Fungi - 0%3B Plants - 41%3B Viruses - 0%3B Other Eukaryotes - 1 (source: NCBI BLink).	spikelet.numberBottom.mean	2.04473	1.6748	2.46944	1.56997	3.01902	1.82764	38	1.47649	58	0.00945275	23
TraesKN3B01HG16440	TraesCS3B02G184100		*	spikelet.numberBottom.mean	0.00344049	0.013762	0	0	0	0	121.5	0	NA	NA	116
TraesKN3B01HG18500	*		*	spikelet.numberBottom.mean	0.00212809	0	0	0.0027452	0	0.00645347	121.5	0	NA	NA	117
TraesKN3B01HG24890	TraesCS3B02G264200	DSEL	Phospholipase A1-IIgamma	spikelet.numberBottom.mean	0.326904	0.143458	0.348329	0.0791746	0.864686	0.282096	70	2.64508	39	0.000392752	14
TraesKN3B01HG25600	TraesCS3B02G271700	CDKG1	Cyclin-dependent kinase G1	spikelet.numberBottom.mean	0.0312008	0.001508	0.0106746	0.0124359	0.106507	0.0287508	86	3.4136	26	0.476418	84
TraesKN3B01HG26120	*	XIK	Myosin family protein with Dil domain	spikelet.numberBottom.mean	2.45908	4.35579	2.70182	0.981229	2.6888	1.37709	41	1.09342	99	0.498726	87
TraesKN3B01HG36400	TraesCS3B02G562200LC		*	spikelet.numberBottom.mean	0	0	0	0	0	0	121.5	NA	124	NA	118
TraesKN3B01HG39830	TraesCS3B02G409600		*	spikelet.numberBottom.mean	0.290141	0.136361	0.2508	0.00328877	0.919762	0.206516	67	3.17005	31	0.00243553	18
TraesKN3D01HG10110	TraesCS3D02G113900		Protein of unknown function (DUF1664)	spikelet.numberBottom.mean	0.0772361	0.0333854	0.122879	0.0318306	0.213472	0.0301431	81	2.76388	38	0.000845226	16
TraesKN3D01HG15570	TraesCS3D02G194200LC		Ribonuclease H-like superfamily protein	spikelet.numberBottom.mean	0	0	0	0	0	0	121.5	NA	125	NA	119
TraesKN3D01HG15860	TraesCS3D02G169100		*	spikelet.numberBottom.mean	0.00608607	0.0060183	0	0.00386974	0.00140174	0.0143724	103	0.230319	24	NA	120
TraesKN3D01HG18100	TraesCS3D02G190100		Mitochondrial import inner membrane translocase subunit Tim17/Tim22/Tim23 family protein	spikelet.numberBottom.mean	4.4624	5.41053	5.15377	3.85431	4.3188	3.73236	29	0.96782	107	0.735683	92
TraesKN3D01HG21380	TraesCS3D02G213100		SIT4 phosphatase-associated family protein	spikelet.numberBottom.mean	10.9049	13.4328	14.3033	9.1693	12.5591	6.73899	9	1.15169	92	0.239106	62
TraesKN3D01HG25770	*		*	spikelet.numberBottom.mean	4.60341	9.82505	1.30948	6.51296	2.43654	1.22172	45	0.52929	45	0.585138	88
TraesKN3D01HG27830	TraesCS3D02G273000		RNA-binding S4 domain-containing protein	spikelet.numberBottom.mean	0.927868	0.831587	1.1768	1.04445	1.50509	0.379327	54	1.62209	53	2.59e-05	3
TraesKN3D01HG36530	*	CYT1	Mannose-1-phosphate guanylyltransferase 1	spikelet.numberBottom.mean	25.7907	21.9163	39.0833	32.686	18.5499	23.2778	5	0.719249	65	0.0404911	37
TraesKN3D01HG36830	TraesCS3D02G359900	SBPASE	Sedoheptulose-1%2C7-bisphosphatase%2C chloroplastic	spikelet.numberBottom.mean	79.6494	0.00205635	45.1695	313.892	73.1764	5.70935	1	0.918732	101	0.0711891	43
TraesKN4A01HG01450	TraesCS4A02G014300		*	spikelet.numberBottom.mean	1.31593	0	0	0	0.0114503	5.25513	94	0.00870134	8	0.237996	61
TraesKN4A01HG05500	TraesCS4A02G078800		Probable methionine--tRNA ligase	spikelet.numberBottom.mean	6.05902	7.93255	7.42198	3.6275	6.16277	5.24984	21	1.01712	109	0.979297	99
TraesKN4A01HG13520	TraesCS4A02G140700	DVR	Divinyl chlorophyllide a 8-vinyl-reductase%2C chloroplastic	spikelet.numberBottom.mean	0	0	0	0	0	0	121.5	NA	126	NA	121
TraesKN4A01HG16590	TraesCS4A02G282600LC		*	spikelet.numberBottom.mean	0.00460972	0	0	0	0	0.0184389	121.5	0	NA	NA	122
TraesKN4A01HG37780	TraesCS4A02G406500		Probable rRNA-processing protein EBP2 homolog	spikelet.numberBottom.mean	16.3743	17.2768	21.4641	11.9535	25.3699	9.49575	3	1.54937	54	0.0812107	44
TraesKN4A01HG47680	TraesCS4A02G481700	PRMT16	Protein arginine N-methyltransferase 1.6	spikelet.numberBottom.mean	1.87667	1.87154	2.15181	1.17117	2.68201	1.66932	42	1.42914	64	0.000740585	15
TraesKN4A01HG47800	TraesCS4A02G484300		RNA helicase%2C ATP-dependent%2C SK12/DOB1 protein	spikelet.numberBottom.mean	2.86846	3.41989	2.36425	2.01949	3.55987	2.68732	33	1.24104	80	0.284134	67.5
TraesKN4B01HG10110	TraesCS4B02G092400	CRK36	Cysteine-rich receptor-like protein kinase 36	spikelet.numberBottom.mean	1.7333	4.29623	0.848474	1.96378	0.525248	0.345981	76	0.303033	28	0.153538	57
TraesKN4B01HG24180	TraesCS4B02G205400		Probable NAD(P)H dehydrogenase (quinone) FQR1-like 1	spikelet.numberBottom.mean	10.749	37.8779	1.36623	3.84598	1.37785	0.51699	60	0.128184	15	0.0859581	45
TraesKN4B01HG34530	TraesCS4B02G305200		*	spikelet.numberBottom.mean	3.62325	0.473149	15.3694	2.11419	4.28716	1.5341	30	1.18324	86	0.15337	56
TraesKN4B01HG40790	*	PCNA	Proliferating cellular nuclear antigen 1	spikelet.numberBottom.mean	5.55521	3.53088	10.9157	2.76553	6.56101	6.23723	19	1.18106	87	0.091229	48
TraesKN4D01HG05200	*	MAP65-6	65-kDa microtubule-associated protein 6	spikelet.numberBottom.mean	2.01636	5.68512	2.39911	0.58645	0.891318	0.0724247	69	0.442044	43	0.894871	94
TraesKN4D01HG13320	TraesCS4D02G128600	SMU2	Suppressor of mec-8 and unc-52 protein homolog 2	spikelet.numberBottom.mean	5.27842	6.31308	5.82561	4.05994	5.95818	4.37419	22	1.12878	95	0.375436	74
TraesKN4D01HG18280	TraesCS4D02G167000		*	spikelet.numberBottom.mean	0	0	0	0	0	0	121.5	NA	127	NA	123
TraesKN4D01HG26580	TraesCS4D02G245200	2025-09-02	Developmental protein SEPALLATA 2	spikelet.numberBottom.mean	2.24442	0.107457	2.11691	0.0407341	8.98892	1.0395	17	4.00502	25	1.65e-05	1
TraesKN4D01HG35200	TraesCS4D02G438500LC	NDHB.1	NADH-Ubiquinone/plastoquinone (complex I) protein	spikelet.numberBottom.mean	0.00668131	0	0	0.0259383	0.00969537	0	96	1.45112	62	NA	124
TraesKN4D01HG35800	TraesCS4D02G338600	MED37F	Mediator of RNA polymerase II transcription subunit 37f	spikelet.numberBottom.mean	0.367065	0.154237	0.358047	0.0850418	1.16305	0.198931	63	3.16851	32	0.100373	52
TraesKN5A01HG00510	TraesCS5A02G006400	HYD1	Probable 3-beta-hydroxysteroid-Delta(8)%2CDelta(7)-isomerase	spikelet.numberBottom.mean	7.22063	28.8557	0	0	0.00343979	0.0242764	100	0.000476384	7	0.089102	47
TraesKN5A01HG11770	TraesCS5A02G115800	AAP6	Amino acid permease 6	spikelet.numberBottom.mean	15.625	48.6581	10.1766	5.14259	5.06234	1.09976	26	0.32399	33	0.482267	85.5
TraesKN5A01HG16690	TraesCS5A02G278700LC		*	spikelet.numberBottom.mean	0.00112174	0	0	0	0.00598263	0	98	5.33333	18	NA	125
TraesKN5B01HG00860	TraesCS5B02G007100	CYP71A25	Cytochrome P450 71A25	spikelet.numberBottom.mean	0.964233	0.169741	0.578669	1.25873	1.09206	1.63477	64	1.13256	94	0.612988	90
TraesKN5B01HG54720	*	FTSH4	ATP-dependent zinc metalloprotease FTSH 4%2C mitochondrial	spikelet.numberBottom.mean	1.1752	1.91397	0.792982	1.05803	1.57651	0.414438	53	1.34148	72	0.0462918	40
TraesKN5D01HG00150	*		*	spikelet.numberBottom.mean	0.0473464	0.00635796	0.0955614	0.0573618	0.122967	0	85	2.59718	40	0.00031835	12
TraesKN5D01HG17870	TraesCS5D02G163100		alpha/beta-Hydrolases superfamily protein	spikelet.numberBottom.mean	13.1654	29.3813	3.05758	20.1545	4.32672	3.3907	28	0.328643	34	0.010297	24
TraesKN5D01HG25940	*		*	spikelet.numberBottom.mean	0	0	0	0	0	0	121.5	NA	128	NA	126
TraesKN5D01HG38390	*	ELC	Protein ELC	spikelet.numberBottom.mean	0	0	0	0	0	0	121.5	NA	129	NA	127
TraesKN5D01HG50940	TraesCS5D02G493400		*	spikelet.numberBottom.mean	0	0	0	0	0	0	121.5	NA	130	NA	128
TraesKN6A01HG02620	*		*	spikelet.numberBottom.mean	0.0193436	0	0.00385891	0	0.100593	0	87	5.20034	20	0.027579	29
TraesKN6A01HG06860	TraesCS6A02G078200	CDKA-1	Cyclin-dependent kinase A-1	spikelet.numberBottom.mean	4.45888	3.09003	7.83679	4.1959	6.40559	2.876	20	1.43659	63	0.00252356	19
TraesKN6A01HG13250	TraesCS6A02G139700	LSH6	Protein LIGHT-DEPENDENT SHORT HYPOCOTYLS 6	spikelet.numberBottom.mean	3.77343	0.0035418	2.52192	0.544813	11.9818	4.43421	10	3.17532	30	5.27e-05	5
TraesKN6A01HG15610	TraesCS6A02G159300		*	spikelet.numberBottom.mean	0.688303	0.38929	0.459913	0.35543	2.05478	0.326306	50	2.98529	35	2.16e-05	2
TraesKN6A01HG21770	TraesCS6A02G215600	CHS	Chalcone synthase	spikelet.numberBottom.mean	0.352405	0.0577787	0	0.0111988	1.68016	0.0833208	51	4.7677	22	0.214104	60
TraesKN6A01HG29500	TraesCS6A02G289800	TET8	Tetraspanin-8	spikelet.numberBottom.mean	0.122014	0.0279564	0	0	0.588616	0.0186388	75	4.82416	21	0.34463	72
TraesKN6A01HG34920	TraesCS6A02G343200		*	spikelet.numberBottom.mean	0	0	0	0	0	0	121.5	NA	131	NA	129
TraesKN6A01HG38900	TraesCS6A02G384800		ChaC-like family protein	spikelet.numberBottom.mean	0.34921	0.0111045	0.0279511	1.66537	0.153471	0.00763132	83	0.439479	42	0.425722	78
TraesKN6B01HG05080	TraesCS6B02G069100		*	spikelet.numberBottom.mean	0.10144	0.0130233	0.0333529	0.0453095	0.334159	0.0914587	79	3.29415	29	0.0203457	26
TraesKN6B01HG10660	*		*	spikelet.numberBottom.mean	0.764207	0.0330132	0	0	0.0119496	3.01485	93	0.0156366	10	0.267531	65
TraesKN6B01HG27440	TraesCS6B02G526800LC		*	spikelet.numberBottom.mean	7.41709	7.74313	6.88589	5.92603	9.18401	7.14977	16	1.23822	81	0.00377302	20
TraesKN6B01HG29100	*		Nucleotide-diphospho-sugar transferase family protein	spikelet.numberBottom.mean	0.621742	0.567174	0.760681	0.300333	1.06543	0.515136	65	1.71361	49	0.000348023	13
TraesKN6D01HG09770	*		DNA polymerase V family	spikelet.numberBottom.mean	5.57491	8.10168	5.13737	3.82785	6.58233	3.82163	18	1.18071	88	0.419377	76.5
TraesKN6D01HG23220	TraesCS6D02G209100		unknown protein%3B BEST Arabidopsis thaliana protein match is: unknown protein (TAIR:AT1G04000.1)%3B Has 1807 Blast hits to 1807 proteins in 277 species: Archae - 0%3B Bacteria - 0%3B Metazoa - 736%3B Fungi - 347%3B Plants - 385%3B Viruses - 0%3B Other Eukaryotes - /.../source: NCBI BLink).	spikelet.numberBottom.mean	0	0	0	0	0	0	121.5	NA	132	NA	130
TraesKN6D01HG26680	TraesCS6D02G239500	FACE1	CAAX prenyl protease 1 homolog	spikelet.numberBottom.mean	2.47804	3.04934	3.86025	1.67272	2.83495	1.55192	39	1.14403	93	0.450222	80.5
TraesKN6D01HG28730	TraesCS6D02G259600	ARID3	AT-rich interactive domain-containing protein 3	spikelet.numberBottom.mean	2.06065	2.46818	2.1738	1.35865	2.73912	1.6142	40	1.32925	75	0.000232214	10
TraesKN6D01HG42630	TraesCS6D02G395700	WAK1	Wall-associated receptor kinase 1	spikelet.numberBottom.mean	2.50864	3.16416	9.17358	2.20517	0.735436	0.0781592	74	0.293161	27	0.791476	93
TraesKN7A01HG02000	TraesCS7A02G029900	ATEYA	EYES ABSENT homolog	spikelet.numberBottom.mean	8.70595	5.66949	6.28547	5.88452	5.70304	17.3209	23	0.655073	55	0.0965838	50.5
TraesKN7A01HG07390	*		General transcription factor 2-related zinc finger protein	spikelet.numberBottom.mean	0.00893921	0.00217408	0.0106681	0.00222388	0.0260153	0.00706929	91	2.91025	36	NA	131
TraesKN7A01HG08660	TraesCS7A02G103000	WAK1	Wall-associated receptor kinase 1	spikelet.numberBottom.mean	0.050399	0.0933302	0.0926937	0.00482523	0.0693932	0.00625514	88	1.37688	66	0.0424303	38
TraesKN7A01HG16250	TraesCS7A02G182300		*	spikelet.numberBottom.mean	1.84324	0	0	0	0.145339	7.26396	84	0.0788496	13	0.265982	64
TraesKN7A01HG19340	TraesCS7A02G211900	BHLH49	Transcription factor bHLH49	spikelet.numberBottom.mean	4.17665	5.37549	4.76351	2.35794	5.60655	2.97601	24	1.34236	71	0.0433127	39
TraesKN7A01HG22900	TraesCS7A02G250700		Protein of unknown function (DUF1399)	spikelet.numberBottom.mean	3.86215	5.99059	2.52821	5.98009	3.24693	1.27366	37	0.840704	85	0.482267	85.5
TraesKN7A01HG25640	TraesCS7A02G278500	URH1	Uridine nucleosidase 1	spikelet.numberBottom.mean	3.31916	6.03917	2.56315	1.04623	4.83806	1.54266	27	1.45762	61	0.0562351	41
TraesKN7A01HG29860	*		*	spikelet.numberBottom.mean	0	0	0	0	0	0	121.5	NA	133	NA	132
TraesKN7A01HG37360	*	CSLA9	Glucomannan 4-beta-mannosyltransferase 9	spikelet.numberBottom.mean	0.191648	0.00408039	0.00326433	0.998055	0.00416645	0.0092139	99	0.0217401	12	0.369474	73
TraesKN7B01HG00170	TraesCS7B02G001500		*	spikelet.numberBottom.mean	9.0759	14.1179	6.27867	6.77727	11.1721	5.58431	11	1.23097	83	0.0265383	28
TraesKN7B01HG03740	TraesCS7B02G032800		*	spikelet.numberBottom.mean	0	0	0	0	0	0	121.5	NA	134	NA	133
TraesKN7B01HG07700	TraesCS7B02G069800	ERECTA	LRR receptor-like serine/threonine-protein kinase ERECTA	spikelet.numberBottom.mean	6.09911	0.00284739	15.746	4.3803	16.9215	0.544227	7	2.77442	37	0.000277903	11
TraesKN7B01HG14190	TraesCS7B02G129200		Eukaryotic aspartyl protease family protein	spikelet.numberBottom.mean	0.00379721	0	0	0	0	0.0151888	121.5	0	NA	NA	134
TraesKN7B01HG14490	TraesCS7B02G192100		CDK5RAP3-like protein	spikelet.numberBottom.mean	3.46283	3.9933	2.56268	2.38824	4.01161	3.7768	31	1.15848	90	0.172514	58
TraesKN7B01HG17160	TraesCS7B02G148800	WAK5	Wall-associated receptor kinase 5	spikelet.numberBottom.mean	0.857831	0.668276	0.726409	0.921915	1.17084	0.830278	62	1.36488	67	6.06e-05	6
TraesKN7B01HG17260	TraesCS7B02G149500		myosin heavy chain-related	spikelet.numberBottom.mean	9.39583	7.50396	14.6532	8.25649	10.1432	8.95302	13	1.07954	104	0.0965838	50.5
TraesKN7B01HG21050	TraesCS7B02G182100	ECT5	evolutionarily conserved C-terminal region 5	spikelet.numberBottom.mean	8.98957	12.4461	9.38628	7.7497	9.79915	5.65743	14	1.09006	100	0.419377	76.5
TraesKN7B01HG23760	TraesCS7B02G208500		Protein of unknown function (DUF604)	spikelet.numberBottom.mean	1.96042	0.552505	1.47153	5.51288	2.20763	0.763029	47	1.1261	96	0.249878	63
TraesKN7B01HG30290	TraesCS7B02G267900	TMKL1	Putative kinase-like protein TMKL1	spikelet.numberBottom.mean	0	0	0	0	0	0	121.5	NA	135	NA	135
TraesKN7B01HG40410	TraesCS7B02G366500	GRDP2	Glycine-rich domain-containing protein 2	spikelet.numberBottom.mean	3.18878	5.46528	1.59139	2.38487	2.39277	2.91093	46	0.75037	74	0.141082	55
TraesKN7B01HG46850	*		*	spikelet.numberBottom.mean	0	0	0	0	0	0	121.5	NA	136	NA	136
TraesKN7B01HG46860	*		*	spikelet.numberBottom.mean	0.563614	0.869616	0.928858	0.170709	0.856148	0.15027	71	1.51903	56	0.0672102	42
TraesKN7D01HG00250	TraesCS7D02G002300	YLS9	Protein YLS9	spikelet.numberBottom.mean	0.252715	1.00308	0.00918815	0	0	0.00318915	121.5	0	NA	0.0397834	36
TraesKN7D01HG21880	TraesCS7D02G208300		BEST Arabidopsis thaliana protein match is: plastid movement impaired 2 (TAIR:AT1G66480.1)%3B Has 1807 Blast hits to 1807 proteins in 277 species: Archae - 0%3B Bacteria - 0%3B Metazoa - 736%3B Fungi - 347%3B Plants - 385%3B Viruses - 0%3B Other Eukaryotes - 339 /.../e: NCBI BLink).	spikelet.numberBottom.mean	2.8559	4.88617	0.685492	5.26039	2.12921	0.652471	48	0.74555	73	0.603192	89
TraesKN7D01HG24150	TraesCS7D02G228800		*	spikelet.numberBottom.mean	0	0	0	0	0	0	121.5	NA	137	NA	137
TraesKN7D01HG35430	TraesCS7D02G327700		*	spikelet.numberBottom.mean	24.941	0.850342	60.2095	40.6164	41.8623	6.95002	2	1.67845	50	0.0246561	27
TraesKN7D01HG37820	*	CESA10	Probable cellulose synthase A catalytic subunit 10	spikelet.numberBottom.mean	0.023127	0.0015795	0.00279417	0.115904	0.00190022	0.00117835	102	0.0821645	14	0.434582	79
TraesKN7D01HG45640	TraesCS7D02G421700		*	spikelet.numberBottom.mean	2.612	1.90146	3.04985	1.97019	3.52632	2.89924	34	1.35005	70	0.00227443	17
TraesKN7D01HG57280	TraesCS7D02G529600	DIR20	Dirigent protein 20	spikelet.numberBottom.mean	0	0	0	0	0	0	121.5	NA	138	NA	138
TraesKN7D01HG57890	TraesCS7D02G535500	SBE2.2	1%2C4-alpha-glucan-branching enzyme 2-2%2C chloroplastic/amyloplastic	spikelet.numberBottom.mean	1.72108	0.0169697	0.0190961	0.00436605	0.0190487	6.84025	92	0.0110678	9	0.456271	82
TraesKN7D01HG58290	TraesCS7D02G539300		*	spikelet.numberBottom.mean	0.0242956	0	0.10435	0	0.0600102	0	89	2.47	41	0.0377715	35
TraesKN1A01HG05290	TraesCS1A02G086900LC		*	spikelet.numberMiddle.mean	0	0	0	0	0	0	129.5	NA	120	NA	110
TraesKN1A01HG16610	TraesCS1A02G171800		*	spikelet.numberMiddle.mean	0.316425	0	0.963423	0.0345076	0.932429	0.0587884	78	2.94676	23	0.000152426	6
TraesKN1A01HG20380	TraesCS1A02G212300	EXPB2	Putative expansin-B2	spikelet.numberMiddle.mean	4.07488	8.05253	1.70703	0.511711	2.14507	5.40088	57	0.526412	42	0.06713	48
TraesKN1A01HG21420	*	CDC48E	Cell division control protein 48 homolog E	spikelet.numberMiddle.mean	0.0638332	0.11034	0.021893	0.0148176	0.11714	0.0350781	95	1.83509	48	0.125474	63
TraesKN1A01HG24140	TraesCS1A02G251800		Mitochondrial transcription termination factor family protein	spikelet.numberMiddle.mean	2.05108	3.15688	0.830058	1.63183	2.0695	1.85641	60	1.00898	115	0.896753	104
TraesKN1A01HG24430	TraesCS1A02G255000		transducin family protein / WD-40 repeat family protein	spikelet.numberMiddle.mean	3.00016	2.87022	2.95745	4.97346	2.999	1.67233	49	0.999617	119	0.937945	106
TraesKN1A01HG29060	TraesCS1A02G302400		*	spikelet.numberMiddle.mean	0	0	0	0	0	0	129.5	NA	121	NA	111
TraesKN1B01HG02540	*		*	spikelet.numberMiddle.mean	0	0	0	0	0	0	129.5	NA	122	NA	112
TraesKN1B01HG05080	*		*	spikelet.numberMiddle.mean	9.34513	0	8.86561	30.6962	12.4014	0.624516	16	1.32705	76	0.0340749	37
TraesKN1B01HG23290	*		FAD/NAD(P)-binding oxidoreductase family protein	spikelet.numberMiddle.mean	1.01762	0.276862	1.21036	1.54426	2.32244	0.288418	54	2.28222	31	0.000362435	8
TraesKN1B01HG38690	TraesCS1B02G421400		*	spikelet.numberMiddle.mean	1.47259	5.89036	0	0	0	0	129.5	0	NA	0.0631188	46
TraesKN1B01HG40180	*		*	spikelet.numberMiddle.mean	0	0	0	0	0	0	129.5	NA	123	NA	113
TraesKN1B01HG40830	TraesCS1B02G443100	RAN3	GTP-binding nuclear protein Ran-3	spikelet.numberMiddle.mean	69.9052	55.6293	116.473	59.5249	69.5931	68.9165	2	0.995536	118	0.482267	86
TraesKN1D01HG36160	*		P-loop containing nucleoside triphosphate hydrolases superfamily protein	spikelet.numberMiddle.mean	1.22926	1.57911	1.91514	0.748466	2.10668	0.239003	59	1.71378	50	0.0228862	32.5
TraesKN1D01HG43820	TraesCS1D02G428900	MPK20	Mitogen-activated protein kinase 20	spikelet.numberMiddle.mean	6.23928	8.52845	5.62441	5.50143	6.68666	4.47541	22	1.0717	102	0.450222	84
TraesKN2A01HG02290	TraesCS2A02G029900		*	spikelet.numberMiddle.mean	1.38427	0.69556	2.24681	2.14444	0.19283	1.96515	92	0.139301	11	0.00510679	19
TraesKN2A01HG14900	TraesCS2A02G163300		alpha/beta-Hydrolases superfamily protein	spikelet.numberMiddle.mean	1.67364	0.575527	0.624729	3.20595	2.30516	1.67333	55	1.37733	67	0.0494345	39
TraesKN2A01HG15870	TraesCS2A02G173200	QRT1	Pectinesterase QRT1	spikelet.numberMiddle.mean	2.77068	0.714663	0.837232	0.0884553	4.62336	6.41558	33	1.66867	51	0.771269	97
TraesKN2A01HG32650	*		*	spikelet.numberMiddle.mean	1.19366	0.21859	0.910194	0.332952	4.7285	0.304856	32	3.96135	18	8.35e-09	1
TraesKN2A01HG33480	TraesCS2A02G321200		Galactose oxidase/kelch repeat superfamily protein	spikelet.numberMiddle.mean	2.75005	2.59216	4.55652	1.9525	3.71794	1.87695	43	1.35195	70	0.0494345	39
TraesKN2B01HG07280	*		*	spikelet.numberMiddle.mean	0	0	0	0	0	0	129.5	NA	124	NA	114
TraesKN2B01HG22880	TraesCS2B02G229600	SRF8	Protein STRUBBELIG-RECEPTOR FAMILY 8	spikelet.numberMiddle.mean	3.06442	4.53708	1.83828	1.77662	4.7479	1.90806	31	1.54937	54	0.00415852	16
TraesKN2B01HG29230	TraesCS2B02G286500	LPXK	Probable tetraacyldisaccharide 4'-kinase%2C mitochondrial	spikelet.numberMiddle.mean	0.835421	1.16165	0.685657	0.52288	1.00769	0.689273	76	1.20621	86	0.0861067	56.5
TraesKN2B01HG35820	TraesCS2B02G349600		Copper transport protein family	spikelet.numberMiddle.mean	0	0	0	0	0	0	129.5	NA	125	NA	115
TraesKN2B01HG37010	TraesCS2B02G362100		*	spikelet.numberMiddle.mean	0	0	0	0	0	0	129.5	NA	126	NA	116
TraesKN2B01HG42880	*		Transducin/WD40 repeat-like superfamily protein	spikelet.numberMiddle.mean	2.82748	2.40823	6.11408	2.15148	3.94793	1.27008	40	1.39627	65	0.0494345	39
TraesKN2B01HG46470	TraesCS2B02G456700		GDSL esterase/lipase At1g09390	spikelet.numberMiddle.mean	1.1118	2.88718	0.0336771	1.00497	0.570753	0.361367	82	0.513362	40	0.146174	65
TraesKN2B01HG53000	TraesCS2B02G520300		Zinc finger CCCH domain-containing protein 6	spikelet.numberMiddle.mean	0.377397	0.53671	0.178709	0.313779	0.387749	0.357377	85	1.02743	109	0.958607	107
TraesKN2D01HG00910	TraesCS2D02G008300		*	spikelet.numberMiddle.mean	3.67398	4.49839	3.62462	2.16206	4.82076	3.14811	30	1.31214	77	0.172514	69
TraesKN2D01HG06170	TraesCS2D02G067800		Probable LRR receptor-like serine/threonine-protein kinase At3g47570	spikelet.numberMiddle.mean	1.01444	0.0603014	0.0212435	4.93828	0.327054	0.0378219	87	0.3224	22	0.615662	89
TraesKN2D01HG08230	TraesCS2D02G086000	PDC1	Pyruvate decarboxylase 1	spikelet.numberMiddle.mean	0.525875	0.735496	0.547327	0.0570018	1.20656	0.14667	71	2.29438	30	0.979297	108.5
TraesKN2D01HG11130	*	SKIP6	F-box/kelch-repeat protein SKIP6	spikelet.numberMiddle.mean	2.99301	2.84957	1.8903	3.87382	2.79178	3.17811	50	0.932768	101	0.735683	95
TraesKN2D01HG18310	*		*	spikelet.numberMiddle.mean	0	0	0	0	0	0	129.5	NA	127	NA	117
TraesKN2D01HG26530	TraesCS2D02G252800	ERD4	CSC1-like protein ERD4	spikelet.numberMiddle.mean	8.66152	13.545	9.63862	8.24579	8.25384	3.90707	18	0.952931	107	0.876251	101.5
TraesKN2D01HG28420	TraesCS2D02G271900		*	spikelet.numberMiddle.mean	6.29289	7.07754	4.95111	3.64434	6.2645	8.18682	25	0.995489	117	0.896753	104
TraesKN2D01HG28470	*	RD19A	Cysteine proteinase RD19a	spikelet.numberMiddle.mean	5.84267	10.1351	2.54739	3.59338	5.57574	5.08502	27	0.954313	108	0.775194	98.5
TraesKN2D01HG32620	TraesCS2D02G307900	ARR3	Two-component response regulator ARR3	spikelet.numberMiddle.mean	2.98018	1.71195	2.15513	7.17175	3.44151	1.17128	44	1.1548	94	0.0072649	25
TraesKN2D01HG32990	TraesCS2D02G311900	SKIP19	F-box protein SKIP19	spikelet.numberMiddle.mean	3.78453	4.34529	1.29547	1.66277	1.96634	7.42325	63	0.519574	41	0.057126	43
TraesKN2D01HG52910	TraesCS2D02G492600	IQD32	Protein IQ-DOMAIN 32	spikelet.numberMiddle.mean	23.6113	42.1937	41.6756	11.0683	22.3033	6.38512	8	0.944604	106	0.677689	91.5
TraesKN3A01HG21630	TraesCS3A02G303900LC		*	spikelet.numberMiddle.mean	3.57942	5.11926	2.54764	2.8296	3.9286	2.85595	41	1.09755	98	0.172514	69
TraesKN3A01HG22220	TraesCS3A02G208400		unknown protein%3B FUNCTIONS IN: molecular_function unknown%3B INVOLVED IN: biological_process unknown%3B LOCATED IN: mitochondrion%2C plastid%3B EXPRESSED IN: 24 plant structures%3B EXPRESSED DURING: 13 growth stages%3B BEST Arabidopsis thaliana protein match is /.../own protein (TAIR:AT2G19530.1)%3B Has 63 Blast hits to 63 proteins in 14 species: Archae - 0%3B Bacteria - 0%3B Metazoa - 0%3B Fun…	spikelet.numberMiddle.mean	7.99354	9.25045	13.8612	6.88513	8.13917	4.52492	19	1.01822	112	0.640003	90
TraesKN3A01HG31810	TraesCS3A02G302500		Protein of unknown function (DUF620)	spikelet.numberMiddle.mean	0.0541241	0.0167897	0.00536902	0	0.262696	0	89	4.85359	14	0.0673062	49
TraesKN3A01HG31820	TraesCS3A02G432700LC		*	spikelet.numberMiddle.mean	1.1561	0.793457	0.962712	0.464723	2.13557	1.39937	58	1.84722	47	0.00503268	18
TraesKN3A01HG34930	TraesCS3A02G473700LC		*	spikelet.numberMiddle.mean	0.00517829	0	0.00332657	0	0.0125944	0.00960407	106	2.43216	26	NA	118
TraesKN3A01HG37660	TraesCS3A02G362200	PP2CA	Protein phosphatase 2C 37	spikelet.numberMiddle.mean	13.5009	5.24321	15.7687	9.02435	19.9194	19.1683	9	1.47541	59	0.010297	27
TraesKN3B01HG09030	TraesCS3B02G112000	NET4B	Protein NETWORKED 4B	spikelet.numberMiddle.mean	10.0609	10.9258	14.2914	8.67775	9.89271	8.24423	17	0.983284	114	0.896753	104
TraesKN3B01HG29110	TraesCS3B02G307100	DRP5A	Dynamin-related protein 5A	spikelet.numberMiddle.mean	2.89933	3.19735	2.70829	1.9079	6.34491	0.856234	24	2.1884	35	0.091229	58.5
TraesKN3B01HG31090	TraesCS3B02G499300LC	ORF102	Uncharacterized mitochondrial protein AtMg01250	spikelet.numberMiddle.mean	0.0794443	0.00905294	0	0.0506601	0.0545856	0.22979	100	0.687093	63	0.801063	100
TraesKN3B01HG31100	TraesCS3B02G499400LC		*	spikelet.numberMiddle.mean	0.089676	0.0181153	0	0.0598746	0.0223475	0.278922	102	0.249202	17	0.454531	85
TraesKN3B01HG39420	TraesCS3B02G406100	FD3	Ferredoxin-3%2C chloroplastic	spikelet.numberMiddle.mean	0	0	0	0	0	0	129.5	NA	128	NA	119
[truncated: 8,350 more rows]

## Sheet: TableS6
Table S6. FPKM values of genes expression from RNA-seq Analysis
gene	seedling_7-day_root			seedling_14-day_root			seedling_21-day_root			seedling_28-day_root			shooting_stage_stem			booting_stage_stem			shooting_stage_leaf			booting_stage_leaf			heading_stage_leaf			shooting_stage_spike			booting_stage_spike			heading_stage_spike			7-day_seed			14-day_seed			21-day_seed			28-day_seed
	rep1	rep2	rep3	rep1	rep2	rep3	rep1	rep2	rep3	rep1	rep2	rep3	rep1	rep2	rep3	rep1	rep2	rep3	rep1	rep2	rep3	rep1	rep2	rep3	rep1	rep2	rep3	rep1	rep2	rep3	rep1	rep2	rep3	rep1	rep2	rep3	rep1	rep2	rep3	rep1	rep2	rep3	rep1	rep2	rep3	rep1	rep2	rep3
TraesKN2B01HG30050	7.37856	6.32638	7.09625	5.35568	3.62633	5.33745	5.89346	6.0684	6.59139	4.19328	3.36196	4.59573	0.4067	3.56525	4.5084	4.27732	2.33124	1.69522	0	2.9615	3.06667	0.0442554	0.0199564	0	0.0091101	0.0501522	0.0460155	0.530273	0.912874	0.509345	4.15578	1.98405	3.6583	2.31319	2.37023	1.47506	0.4355	0.272918	0.737314	0.112687	0.0853576	0.105164	0.0119433	0	0.0482998	0	0	0.123045
TraesKN4A01HG06820	0.624394	0.928906	1.01077	0.567395	0.612872	0.747908	0.539462	0.704198	0.552172	0.859298	0.676596	0.626675	1.41079	1.62863	1.02485	1.31646	9.85549	1.74954	0.2163	2.63802	1.96397	0.218334	0.123069	0.191205	0.262178	0.30241	0.201794	8.15317	7.80349	7.17406	7.66912	9.17058	7.24345	0.661707	0.575631	0.480624	14.1547	6.47509	11.8661	4.46297	5.0968	4.36679	0.556491	0.543571	0.562624	0.15667	0.171651	0.337245
TraesKN5A01HG55710	0.0120082	0.0564141	0.010603	0	0	0	0	0.708103	0	0	0	0	0	0	0	0	0	0	0	0	0.0190173	0	0	0	0	0	0	0	0	0.0268481	0	0	0	0	0	0	0	0	0.125563	103.261	101.998	135.8	225.945	251.843	200.046	161.153	197.017	11.7912

## Sheet: TableS7
Table S7. Genes analyzed and discussed in this study
Gene name	Gene ID	Species
TaAN-1-2A	TraesKN2A01HG27000	Triticum aestivum
TaAN-1-2B	TraesKN2B01HG30050	Triticum aestivum
TaAN-1-2D	TraesKN2D01HG28740	Triticum aestivum
TuAN-1	TuG1812G0200003220	Triticum urartu
TtAN-1	TRITD2Bv1G136500	Triticum turgidum
BdAN-1	BRADI_5g06620v3	Brachypodium distachyon
OsAN-1	Os04g0350700	Oryza sativa
SiAN-1	SETIT_026387mg	Setaria italica
ZmAN-1	Zm00001eb169340	Zea mays
SbAN-1	SORBI_3005G110490	Sorghum bicolor
BrAN-1	Bra038088	Brassica rapa
AtAN-1	AT3G07340	Arabidopsis thaliana
GmAN-1	GLYMA_16G087300	Glycine max
StAN-1	PGSC0003DMT400051980	Solanum tuberosum
SlAN-1	Solyc06g083170	Solanum lycopersicum
TaBAM5L-5A	TraesKN5A01HG55710	Triticum aestivum
TaBAM5L-4B	TraesKN4B01HG43050	Triticum aestivum
TuBAM5	TuG1812G0500005656	Triticum urartu
TtBAM5	TRITD4Bv1G206310	Triticum turgidum
BdBAM5	BRADI_1g25440v3	Brachypodium distachyon
OsBAM5	Os07g0543100	Oryza sativa
SiBAM5	SETIT_033152mg	Setaria italica
ZmBAM5	Zm00001eb323450	Zea mays
SbBAM5	SORBI_3002G329500	Sorghum bicolor
BrBAM5	Bra038088	Brassica rapa
AtBAM5	AT4G15210	Arabidopsis thaliana
GmBAM5	GLYMA_06G301500	Glycine max
StBAM5	PGSC0003DMT400067405	Solanum tuberosum
SlBAM5	Solyc07g052695	Solanum lycopersicum
TaXTH28L-4A	TraesKN4A01HG06820	Triticum aestivum
TaXTH28L-4B	TraesKN4B01HG26850	Triticum aestivum
TaXTH28L-4D	TraesKN4D01HG25120	Triticum aestivum
TuXTH28	TuG1812G0200003165	Triticum urartu
TtXTH28	TRITD1Av1G128640	Triticum turgidum
BdXTH28	BRADI_1g25847v3	Brachypodium distachyon
OsXTH28	Os10t0117000	Oryza sativa
SiXTH28	SETIT_017963mg	Setaria italica
ZmXTH28	Zm00001eb430410	Zea mays
SbXTH28	SORBI_3010G146300	Sorghum bicolor
BrXTH28	Bra037614	Brassica rapa
AtXTH28	AT1G14720	Arabidopsis thaliana
GmXTH28	GLYMA_10G251700	Glycine max
StXTH28	PGSC0003DMG400011281	Solanum tuberosum
SlXTH28	Solyc10g005350	Solanum lycopersicum

## Sheet: TableS8
Table S8. Epistatic gene pairs detected for each trait
source	target	weight	label
TraesKN4B01HG10040	TraesKN3D01HG16560	101	spike.grainNumber
TraesKN3D01HG16560	TraesKN4B01HG10040	101	spike.grainNumber
TraesKN6B01HG31850	TraesKN3D01HG16560	100.999	spike.grainNumber
TraesKN6B01HG31860	TraesKN3D01HG16560	100.999	spike.grainNumber
TraesKN3D01HG16560	TraesKN6B01HG31850	100.999	spike.grainNumber
TraesKN3D01HG16560	TraesKN6B01HG31860	100.999	spike.grainNumber
TraesKN7B01HG11150	TraesKN6B01HG45010	100.997	spike.grainNumber
TraesKN6B01HG45010	TraesKN7B01HG11150	100.997	spike.grainNumber
TraesKN7B01HG11150	TraesKN4B01HG22840	100.996	spike.grainNumber
TraesKN4B01HG22840	TraesKN7B01HG11150	100.996	spike.grainNumber
TraesKN1D01HG02020	TraesKN7B01HG11150	100.995	spike.grainNumber
TraesKN7B01HG11150	TraesKN1D01HG02020	100.995	spike.grainNumber
TraesKN3D01HG16560	TraesKN2B01HG57940	100.994	spike.grainNumber
TraesKN2B01HG57940	TraesKN3D01HG16560	100.994	spike.grainNumber
TraesKN7B01HG11150	TraesKN2A01HG02860	100.991	spike.grainNumber
TraesKN2A01HG02860	TraesKN7B01HG11150	100.991	spike.grainNumber
TraesKN7B01HG11150	TraesKN4D01HG37480	100.989	spike.grainNumber
TraesKN4D01HG37480	TraesKN7B01HG11150	100.989	spike.grainNumber
TraesKN3D01HG31170	TraesKN7B01HG11150	100.988	spike.grainNumber
TraesKN7B01HG11150	TraesKN3D01HG31170	100.988	spike.grainNumber
TraesKN3D01HG16560	TraesKN7B01HG11150	100.987	spike.grainNumber
TraesKN7B01HG11150	TraesKN3D01HG16560	100.987	spike.grainNumber
TraesKN6B01HG45010	TraesKN3B01HG53630	100.983	spike.grainNumber
TraesKN3B01HG53630	TraesKN6B01HG45010	100.983	spike.grainNumber
TraesKN7B01HG11150	TraesKN4A01HG02000	100.981	spike.grainNumber
TraesKN4A01HG02000	TraesKN7B01HG11150	100.981	spike.grainNumber
TraesKN1D01HG15860	TraesKN7B01HG11150	100.977	spike.grainNumber
TraesKN7B01HG11150	TraesKN1D01HG15860	100.977	spike.grainNumber
TraesKN7B01HG11140	TraesKN6B01HG45010	100.976	spike.grainNumber
TraesKN6B01HG45010	TraesKN7B01HG11140	100.976	spike.grainNumber
TraesKN7B01HG11140	TraesKN4B01HG22840	100.975	spike.grainNumber
TraesKN4B01HG22840	TraesKN7B01HG11140	100.975	spike.grainNumber
TraesKN6A01HG31170	TraesKN7B01HG11150	100.974	spike.grainNumber
TraesKN7B01HG11150	TraesKN6A01HG31170	100.974	spike.grainNumber
TraesKN3D01HG31170	TraesKN7B01HG31130	100.97	spike.grainNumber
TraesKN7B01HG31130	TraesKN3D01HG31170	100.97	spike.grainNumber
TraesKN6B01HG45010	TraesKN6B01HG21650	100.963	spike.grainNumber
TraesKN6B01HG21650	TraesKN6B01HG45010	100.963	spike.grainNumber
TraesKN6A01HG31170	TraesKN3D01HG45220	100.962	spike.grainNumber
TraesKN3D01HG45220	TraesKN6A01HG31170	100.962	spike.grainNumber
TraesKN7B01HG20760	TraesKN2A01HG53260	100.958	spike.grainNumber
TraesKN2A01HG53260	TraesKN7B01HG20760	100.958	spike.grainNumber
TraesKN3B01HG53630	TraesKN1A01HG34010	100.957	spike.grainNumber
TraesKN1A01HG34010	TraesKN3B01HG53630	100.957	spike.grainNumber
TraesKN3D01HG45210	TraesKN6A01HG31170	100.957	spike.grainNumber
TraesKN6A01HG31170	TraesKN3D01HG45210	100.957	spike.grainNumber
TraesKN3D01HG45220	TraesKN2B01HG39570	100.956	spike.grainNumber
TraesKN2B01HG39570	TraesKN3D01HG45220	100.956	spike.grainNumber
TraesKN7B01HG26350	TraesKN3B01HG53630	100.952	spike.grainNumber
TraesKN3B01HG53630	TraesKN7B01HG26350	100.952	spike.grainNumber
TraesKN4B01HG09240	TraesKN3B01HG53630	100.951	spike.grainNumber
TraesKN3B01HG53630	TraesKN4B01HG09240	100.951	spike.grainNumber
TraesKN7A01HG30340	TraesKN6A01HG19940	100.95	spike.grainNumber
TraesKN6A01HG19940	TraesKN7A01HG30340	100.95	spike.grainNumber
TraesKN3D01HG45210	TraesKN2B01HG39570	100.949	spike.grainNumber
TraesKN2B01HG39570	TraesKN3D01HG45210	100.949	spike.grainNumber
TraesKN7B01HG24410	TraesKN2A01HG02860	100.946	spike.grainNumber
TraesKN2A01HG02860	TraesKN7B01HG24410	100.946	spike.grainNumber
TraesKN1D01HG15860	TraesKN7B01HG31130	100.945	spike.grainNumber
TraesKN7B01HG31130	TraesKN1D01HG15860	100.945	spike.grainNumber
TraesKN2B01HG57940	TraesKN7B01HG12060	100.944	spike.grainNumber
TraesKN7B01HG12060	TraesKN2B01HG57940	100.944	spike.grainNumber
TraesKN7B01HG11140	TraesKN2A01HG02860	100.943	spike.grainNumber
TraesKN2A01HG02860	TraesKN7B01HG11140	100.943	spike.grainNumber
TraesKN7B01HG11150	TraesKN3D01HG35670	100.941	spike.grainNumber
TraesKN3D01HG35670	TraesKN7B01HG11150	100.941	spike.grainNumber
TraesKN1D01HG15860	TraesKN7B01HG20760	100.94	spike.grainNumber
TraesKN7B01HG20760	TraesKN1D01HG15860	100.94	spike.grainNumber
TraesKN1D01HG15860	TraesKN6B01HG45010	100.934	spike.grainNumber
TraesKN6B01HG45010	TraesKN1D01HG15860	100.934	spike.grainNumber
TraesKN7B01HG11140	TraesKN4D01HG37480	100.93	spike.grainNumber
TraesKN4D01HG37480	TraesKN7B01HG11140	100.93	spike.grainNumber
TraesKN6B01HG20930	TraesKN7B01HG31130	100.929	spike.grainNumber
TraesKN7B01HG31130	TraesKN6B01HG20930	100.929	spike.grainNumber
TraesKN2B01HG57940	TraesKN5B01HG34070	100.928	spike.grainNumber
TraesKN5B01HG34070	TraesKN2B01HG57940	100.928	spike.grainNumber
TraesKN3D01HG16560	TraesKN7B01HG24410	100.927	spike.grainNumber
TraesKN7B01HG24410	TraesKN3D01HG16560	100.927	spike.grainNumber
TraesKN4D01HG08420	TraesKN1D01HG02020	100.926	spike.grainNumber
TraesKN1D01HG02020	TraesKN4D01HG08420	100.926	spike.grainNumber
TraesKN7B01HG11140	TraesKN3D01HG31170	100.925	spike.grainNumber
TraesKN3D01HG31170	TraesKN7B01HG11140	100.925	spike.grainNumber
TraesKN3D01HG16560	TraesKN7B01HG11140	100.922	spike.grainNumber
TraesKN7B01HG11140	TraesKN3D01HG16560	100.922	spike.grainNumber
TraesKN3B01HG53630	TraesKN1B01HG06310	100.917	spike.grainNumber
TraesKN1B01HG06310	TraesKN3B01HG53630	100.917	spike.grainNumber
TraesKN6B01HG45010	TraesKN6B01HG20930	100.914	spike.grainNumber
TraesKN6B01HG20930	TraesKN6B01HG45010	100.914	spike.grainNumber
TraesKN7B01HG20760	TraesKN5B01HG41970	100.91	spike.grainNumber
TraesKN5B01HG41970	TraesKN7B01HG20760	100.91	spike.grainNumber
TraesKN6A01HG31170	TraesKN1D01HG02020	100.905	spike.grainNumber
TraesKN1D01HG02020	TraesKN6A01HG31170	100.905	spike.grainNumber
TraesKN6B01HG08570	TraesKN7B01HG20760	100.905	spike.grainNumber
TraesKN7B01HG20760	TraesKN6B01HG08570	100.905	spike.grainNumber
TraesKN6B01HG45010	TraesKN5B01HG41970	100.902	spike.grainNumber
TraesKN5B01HG41970	TraesKN6B01HG45010	100.902	spike.grainNumber
TraesKN5A01HG54890	TraesKN3D01HG45220	100.901	spike.grainNumber
TraesKN3D01HG45220	TraesKN5A01HG54890	100.901	spike.grainNumber
TraesKN7B01HG11150	TraesKN1D01HG20020	100.899	spike.grainNumber
TraesKN1D01HG20020	TraesKN7B01HG11150	100.899	spike.grainNumber
TraesKN7D01HG12090	TraesKN6A01HG31170	100.896	spike.grainNumber
TraesKN6A01HG31170	TraesKN7D01HG12090	100.896	spike.grainNumber
TraesKN3D01HG16560	TraesKN2D01HG58780	100.896	spike.grainNumber
TraesKN2D01HG58780	TraesKN3D01HG16560	100.896	spike.grainNumber
TraesKN3B01HG53630	TraesKN7A01HG30340	100.892	spike.grainNumber
TraesKN7A01HG30340	TraesKN3B01HG53630	100.892	spike.grainNumber
TraesKN7B01HG11140	TraesKN4A01HG02000	100.89	spike.grainNumber
TraesKN4A01HG02000	TraesKN7B01HG11140	100.89	spike.grainNumber
TraesKN2B01HG39570	TraesKN1D01HG02020	100.889	spike.grainNumber
TraesKN1D01HG02020	TraesKN2B01HG39570	100.889	spike.grainNumber
TraesKN3B01HG53630	TraesKN6A01HG31170	100.889	spike.grainNumber
TraesKN6A01HG31170	TraesKN3B01HG53630	100.889	spike.grainNumber
TraesKN3D01HG45210	TraesKN5A01HG54890	100.887	spike.grainNumber
TraesKN5A01HG54890	TraesKN3D01HG45210	100.887	spike.grainNumber
TraesKN7B01HG20760	TraesKN4A01HG33130	100.887	spike.grainNumber
TraesKN4A01HG33130	TraesKN7B01HG20760	100.887	spike.grainNumber
TraesKN3D01HG16560	TraesKN5B01HG57560	100.886	spike.grainNumber
TraesKN5B01HG57560	TraesKN3D01HG16560	100.886	spike.grainNumber
TraesKN3D01HG16560	TraesKN3D01HG31170	100.88	spike.grainNumber
TraesKN3D01HG31170	TraesKN3D01HG16560	100.88	spike.grainNumber
TraesKN6B01HG45010	TraesKN4A01HG33130	100.878	spike.grainNumber
TraesKN4A01HG33130	TraesKN6B01HG45010	100.878	spike.grainNumber
TraesKN3B01HG53630	TraesKN2B01HG39570	100.872	spike.grainNumber
TraesKN2B01HG39570	TraesKN3B01HG53630	100.872	spike.grainNumber
TraesKN6B01HG20930	TraesKN3B01HG53630	100.871	spike.grainNumber
TraesKN3B01HG53630	TraesKN6B01HG20930	100.871	spike.grainNumber
TraesKN4B01HG22840	TraesKN4A01HG33130	100.868	spike.grainNumber
TraesKN4A01HG33130	TraesKN4B01HG22840	100.868	spike.grainNumber
TraesKN3B01HG19920	TraesKN1D01HG02020	100.867	spike.grainNumber
TraesKN1D01HG02020	TraesKN3B01HG19920	100.867	spike.grainNumber
TraesKN3D01HG16560	TraesKN6D01HG22560	100.865	spike.grainNumber
TraesKN6D01HG22560	TraesKN3D01HG16560	100.865	spike.grainNumber
TraesKN4A01HG38890	TraesKN2B01HG39570	100.865	spike.grainNumber
TraesKN2B01HG39570	TraesKN4A01HG38890	100.865	spike.grainNumber
TraesKN2B01HG57940	TraesKN7B01HG11150	100.862	spike.grainNumber
TraesKN7B01HG11150	TraesKN2B01HG57940	100.862	spike.grainNumber
TraesKN6B01HG45010	TraesKN5A01HG10180	100.862	spike.grainNumber
TraesKN5A01HG10180	TraesKN6B01HG45010	100.862	spike.grainNumber
TraesKN7B01HG11150	TraesKN7A01HG12620	100.856	spike.grainNumber
TraesKN7A01HG12620	TraesKN7B01HG11150	100.856	spike.grainNumber
TraesKN3D01HG16560	TraesKN2A01HG53260	100.853	spike.grainNumber
TraesKN2A01HG53260	TraesKN3D01HG16560	100.853	spike.grainNumber
TraesKN1D01HG02020	TraesKN5A01HG51690	100.852	spike.grainNumber
TraesKN5A01HG51690	TraesKN1D01HG02020	100.852	spike.grainNumber
TraesKN3D01HG35670	TraesKN7B01HG20760	100.852	spike.grainNumber
TraesKN7B01HG20760	TraesKN3D01HG35670	100.852	spike.grainNumber
TraesKN4A01HG38890	TraesKN5B01HG41970	100.846	spike.grainNumber
TraesKN5B01HG41970	TraesKN4A01HG38890	100.846	spike.grainNumber
TraesKN7B01HG11150	TraesKN2D01HG23850	100.846	spike.grainNumber
TraesKN2D01HG23850	TraesKN7B01HG11150	100.846	spike.grainNumber
TraesKN6B01HG45010	TraesKN3D01HG35670	100.84	spike.grainNumber
TraesKN3D01HG35670	TraesKN6B01HG45010	100.84	spike.grainNumber
TraesKN3B01HG53630	TraesKN1B01HG37470	100.837	spike.grainNumber
TraesKN1B01HG37470	TraesKN3B01HG53630	100.837	spike.grainNumber
TraesKN1D01HG02020	TraesKN5B01HG50240	100.837	spike.grainNumber
TraesKN5B01HG50240	TraesKN1D01HG02020	100.837	spike.grainNumber
TraesKN1D01HG02020	TraesKN5A01HG55290	100.836	spike.grainNumber
TraesKN1D01HG02020	TraesKN5A01HG55300	100.836	spike.grainNumber
TraesKN5A01HG55290	TraesKN1D01HG02020	100.836	spike.grainNumber
TraesKN5A01HG55300	TraesKN1D01HG02020	100.836	spike.grainNumber
TraesKN6A01HG19940	TraesKN2B01HG18120	100.835	spike.grainNumber
TraesKN2B01HG18120	TraesKN6A01HG19940	100.835	spike.grainNumber
TraesKN7B01HG20760	TraesKN5A01HG54890	100.831	spike.grainNumber
TraesKN5A01HG54890	TraesKN7B01HG20760	100.831	spike.grainNumber
TraesKN6A01HG40950	TraesKN3B01HG53630	100.83	spike.grainNumber
TraesKN3B01HG53630	TraesKN6A01HG40950	100.83	spike.grainNumber
TraesKN3B01HG53630	TraesKN5A01HG51690	100.829	spike.grainNumber
TraesKN5A01HG51690	TraesKN3B01HG53630	100.829	spike.grainNumber
TraesKN3B01HG53630	TraesKN3A01HG11290	100.825	spike.grainNumber
TraesKN3A01HG11290	TraesKN3B01HG53630	100.825	spike.grainNumber
TraesKN7B01HG26350	TraesKN1D01HG15860	100.821	spike.grainNumber
TraesKN1D01HG15860	TraesKN7B01HG26350	100.821	spike.grainNumber
TraesKN3D01HG16560	TraesKN4D01HG08420	100.819	spike.grainNumber
TraesKN4D01HG08420	TraesKN3D01HG16560	100.819	spike.grainNumber
TraesKN3D01HG16560	TraesKN6A01HG14700	100.818	spike.grainNumber
TraesKN6A01HG14700	TraesKN3D01HG16560	100.818	spike.grainNumber
TraesKN6B01HG45010	TraesKN5A01HG54890	100.818	spike.grainNumber
TraesKN5A01HG54890	TraesKN6B01HG45010	100.818	spike.grainNumber
TraesKN4A01HG33130	TraesKN3B01HG53630	100.816	spike.grainNumber
TraesKN3B01HG53630	TraesKN4A01HG33130	100.816	spike.grainNumber
TraesKN5B01HG50240	TraesKN3B01HG53630	100.812	spike.grainNumber
[truncated: 10,067 more rows]

## Sheet: TableS9
Table S9. The properties of the epistatic network for each trait
[truncated: 14 more rows]

[truncated: 3 more sheets: TableS10, TableS11, TableS12]
